# Supplementary material for: Contrasting in vitro and in vivo methanol oxidation activities of lanthanide-dependent alcohol dehydrogenases XoxF1 and ExaF from Methylobacterium extorquens AM1
Source: Sci Rep. 2019 Mar 12;9:4248. doi: 10.1038/s41598-019-41043-1 (PMC6414531; doi:10.1038/s41598-019-41043-1)
Supplement: Supplementary file 2 [file 41598_2019_41043_MOESM2_ESM.csv]

Supplementary Table S1��Dataset of transcriptomics analysis. All replicates were sequenced on an Illumina HiSeq 2500 using a multiplex strategy with 50 bp single-end reads with a target depth of >30 million mapped reads. Base calling was done by Illumina Real Time Analysis (RTA) v1.18.64 and the output of RTA was demultiplexed and converted to a FastQ format with Illumina Bcl2fastq v1.8.4. The fi…
gene_locus	gene_symbol	description	noLa1_1	noLa2_2	La1_1	La2_2	La3_3	logFC	logCPM	LR	PValue	FDR
MexAM1_META1p0001	dnaA	DNA replication initiator protein, transcriptional regulator of replication and housekeeping genes	221.2751476	459.4244451	373.0935271	340.3702989	533.3771316	0.288297528	8.590794766	0.346340367	0.556192106	0.918423824
MexAM1_META1p0002	dnaN	DNA polymerase III, beta-subunit	541.6213992	700.782855	662.6238934	282.4414293	377.2788522	-0.495104217	9.002535525	0.978810771	0.322492584	0.851136904
MexAM1_META1p0003	recF	putative RecF protein	111.0599066	121.7203035	142.1402657	92.54546587	108.3276656	-0.02590913	6.847457338	0.003253914	0.954510868	0.995297679
MexAM1_META1p0004		Lysine exporter family protein	42.91446342	54.52533167	38.60404883	32.19093486	47.43986524	-0.305677259	5.431338218	0.417760565	0.518056599	0.913168388
MexAM1_META1p0005	recQ	ATP-dependent DNA helicase	74.43956448	94.08707717	80.99745215	104.442317	93.79728069	0.143782905	6.485452102	0.098028396	0.754208588	0.96512089
MexAM1_META1p0006		conserved hypothetical protein	3.896360806	6.423048779	2.76307098	3.370002959	6.096297054	-0.332052197	2.186912401	0.332843349	0.563989598	0.920633575
MexAM1_META1p0007		Hypothetical protein	10.7081804	9.916904983	11.01281148	10.40627287	10.59147047	0.048660981	3.400076179	0.010686018	0.917666782	0.989302605
MexAM1_META1p0008	recD	Helicase	14.41381025	12.52847427	11.72331544	18.31281828	14.3123916	0.135299508	3.840008901	0.077695847	0.780444557	0.969780309
MexAM1_META1p0009		hypothetical protein	89.34382574	81.13510518	80.60272772	93.73052186	98.70588978	0.09468271	6.471737943	0.043407187	0.834960444	0.980016338
MexAM1_META1p0010	purL	phosphoribosylformylglycinamide synthetase	612.6005594	619.6830413	764.6206849	465.2918646	449.5624434	-0.138359369	9.185698253	0.083610834	0.772462475	0.968266875
MexAM1_META1p0011		BolA-like protein	85.06600304	48.17286584	79.02383002	48.80949341	38.14883791	-0.268837618	5.902637659	0.267338746	0.605122576	0.932379576
MexAM1_META1p0012		glutaredoxin-like protein	539.9048207	609.6955533	780.2517722	435.0636787	601.1881005	0.075021379	9.212414962	0.024357197	0.875979481	0.982718283
MexAM1_META1p0013		Putative FAD-dependent pyridine nucleotide-disulphide oxidoreductase	447.4820525	471.1765069	682.5180044	189.1367869	642.0205118	0.135439449	8.926175952	0.058957638	0.808151086	0.973404609
MexAM1_META1p0014		Hypothetical protein	7.629237941	10.83448338	73.65557783	8.332424898	8.539326083	1.706764567	4.435582644	4.212469226	0.040127884	0.495653677
MexAM1_META1p0015		Hypothetical protein	8.446656292	8.39937148	97.97060245	5.73085668	10.53133437	2.174825319	4.702305512	5.401159281	0.020123381	0.377732137
MexAM1_META1p0016		hypothetical protein	493.6661893	315.3999282	143.5218012	245.7417268	253.1353925	-0.91758729	8.18151959	3.937579872	0.047218662	0.525887991
MexAM1_META1p0017		putative sensor hybrid histidine kinase with PAS/PAC motif and response regulator receiver domains	170.1320061	158.5998968	195.9412049	139.1792706	129.4730215	-0.086135963	7.309799252	0.036875257	0.847719245	0.981099947
MexAM1_META1p0018		conserved hypothetical protein with ATP-binding domain	242.9094866	323.0228872	385.4089292	175.6660334	221.0227155	-0.118425931	8.074514033	0.061463718	0.804197255	0.971933989
MexAM1_META1p0019		conserved hypothetical protein	20.21748054	25.48044626	72.31351478	19.31270926	22.52848615	0.734204593	4.995273564	1.444044292	0.229486006	0.784512809
MexAM1_META1p0020		putative Short-chain dehydrogenase/reductase SDR	14.05959563	13.16372085	30.67008787	22.70122872	17.92807457	0.802496731	4.301784793	2.64555809	0.103839685	0.64528947
MexAM1_META1p0021		transcriptional regulator, GntR family	16.75707619	13.76367596	14.28902421	12.6930606	10.39602814	-0.294186391	3.763871214	0.383924526	0.535510344	0.918423824
MexAM1_META1p0022		conserved hypothetical protein	1.389611196	1.65869941	1.815732358	7.869512404	7.697420694	1.93371794	2.096430915	7.454659722	0.006327244	0.218893542
MexAM1_META1p0023	mdcA	malonate decarboxylase, alpha subunit	20.24472782	21.10430313	22.65718203	33.13527635	35.09693088	0.552252396	4.7297915	1.298593684	0.254470263	0.805251869
MexAM1_META1p0024	mdcC	Malonate decarboxylase acyl carrier protein (Malonate decarboxylase delta subunit)	10.10874027	8.434662957	7.262929432	5.897505178	6.682624021	-0.489066583	2.941275862	1.019444335	0.312650851	0.848762963
MexAM1_META1p0025	mdcD	malonate decarboxylase, beta-subunit	17.73797821	9.211075447	16.34159122	17.02592154	8.381468822	0.044431371	3.782170168	0.006998082	0.933331104	0.99079862
MexAM1_META1p0026	mdcE	Malonate decarboxylase, gamma subunit	8.691881797	3.987936879	7.420819202	11.43393861	3.871261384	0.255029431	2.833856441	0.183622226	0.668278661	0.946015269
MexAM1_META1p0027		phosphoribosyl-dephospho-CoA transferase	2.452255052	2.293945993	2.013094571	7.37882516	3.066941058	0.813715148	1.832523184	1.49846208	0.220908148	0.778242877
MexAM1_META1p0028	mdcB	2'-(5''-triphosphoribosyl)-3'-dephosphocoenzyme- A synthase	2.425007774	0.88228692	1.815732358	7.517698908	2.427995004	1.245508817	1.658432771	2.715695512	0.099365652	0.634565969
MexAM1_META1p0029		Acyl transferase domain protein, putative malonyl CoA-acyl carrier protein transacylase (MCT, fabD-like)	4.713779156	3.21152439	3.789354486	8.258358899	5.667827347	0.578578563	2.386296466	1.026924487	0.310882113	0.848284239
MexAM1_META1p0030		putative General secretion pathway protein D	26.70233279	24.56286786	16.53895344	58.22513354	42.82441962	0.613819181	5.083474495	1.14033309	0.285581955	0.826989135
MexAM1_META1p0035		Putative Electron transport protein SCO1/SenC	5.858164847	8.117039666	4.420913567	10.82289412	8.667115293	0.19543765	2.938060143	0.129945559	0.718488491	0.954705987
MexAM1_META1p0037		Galactose oxidase (modular protein)	21.87956452	22.76300254	20.52567013	44.23591796	32.05254086	0.532975937	4.827362475	1.110961983	0.29187293	0.832516289
MexAM1_META1p0038	xcpT	General secretion pathway protein G precursor (PilD-dependent protein pddA)	15.47645411	17.99865317	8.723409807	13.97069908	20.23579737	-0.223104766	3.939660183	0.191465163	0.661699963	0.946015269
MexAM1_META1p0039		membrane protein of unknown function	5.803670291	4.97609823	3.789354486	23.04378397	15.92103226	1.405365002	3.445999553	4.450629765	0.034888378	0.466447519
MexAM1_META1p0040		putative prepilin peptidase (fragment)	1.471353031	0.811703967	0.631559081	6.647423419	2.187450607	1.471078681	1.336552913	2.937580922	0.08654025	0.608315127
MexAM1_META1p0041		Type II secretion system protein	4.168833589	3.564439158	4.578803338	20.2107595	8.058237289	1.504169341	3.05011296	5.407092835	0.020055088	0.377732137
MexAM1_META1p0042		general secretion pathway protein E, ATPase component	10.46295489	10.23452827	7.22345699	26.91373242	17.97317664	0.74967715	3.877866241	1.687867232	0.193882354	0.751857732
MexAM1_META1p0043		Fimbrial assembly family protein precursor	11.77082425	9.246366924	4.815637993	31.84837961	14.95885467	0.713609354	3.876310306	1.176523685	0.278064842	0.820832383
MexAM1_META1p0044		conserved hypothetical protein	1.580342145	0.635246583	1.144700834	9.239733387	3.555546864	2.067271962	1.777657128	6.115219821	0.013402274	0.313338973
MexAM1_META1p0045		exported hypothetical protein	1.66208398	0.988161351	0.947338622	6.434483672	2.555784215	1.32666529	1.422211647	2.826569406	0.092716222	0.620868868
MexAM1_META1p0049	trpB	tryptophan synthase, beta protein	516.7718814	553.7585626	577.2055276	246.565711	420.9902793	-0.367513179	8.854960056	0.568738202	0.450760757	0.90051408
MexAM1_META1p0050	trpF	putative phosphoribosylanthranilate isomerase	53.05045097	26.85681385	47.56429329	98.22077305	43.16268518	0.656629099	5.751308006	1.395312779	0.237509943	0.79263107
MexAM1_META1p0051		conserved hypothetical protein; putative exported protein	155.7999377	190.291643	169.1788888	163.5562425	155.5044355	-0.088529951	7.38270557	0.041607152	0.838370447	0.980681164
MexAM1_META1p0052	ihfB	integration host factor (IHF), beta subunit, site-specific recombination	189.5865628	195.6206559	192.8228819	89.11065516	159.473418	-0.388713889	7.368970168	0.685771227	0.407606479	0.880421159
MexAM1_META1p0053	sppA	putative peptidase	373.9961428	390.8531057	391.369268	316.9839596	377.3840904	-0.0795601	8.53190421	0.033312519	0.855176878	0.981099947
MexAM1_META1p0054		hypothetical protein	152.9662207	182.0334374	208.5723865	78.69512404	127.1652987	-0.278332484	7.227323964	0.311186673	0.576952907	0.924593863
MexAM1_META1p0055	rpsA	30S ribosomal subunit protein S1	5350.057601	5773.403274	7300.665087	2385.008495	4185.765666	-0.266457075	12.28740417	0.14809533	0.700362214	0.950548128
MexAM1_META1p0057	rrm	rRNA methylase	132.9122238	110.9916946	127.9301864	73.6030866	78.25961606	-0.387413537	6.710332874	0.696201375	0.404063038	0.879784014
MexAM1_META1p0058		conserved hypothetical protein	632.6818035	796.3168827	364.5674795	371.3206282	508.3605144	-0.784644711	9.062460558	2.899888063	0.088585704	0.612086813
MexAM1_META1p0060		conserved hypothetical protein	18.80062207	30.42125301	25.85444988	22.66419572	20.11552517	-0.105561312	4.559097847	0.048227995	0.826175891	0.977923556
MexAM1_META1p0063		conserved hypothetical protein	445.574743	628.8235338	551.5089675	214.3099684	362.9589436	-0.513837311	8.783288122	1.048771343	0.305790227	0.842818519
MexAM1_META1p0064		conserved exported hypothetical protein	1527.073716	1853.790694	1513.57081	382.1712971	781.0777241	-0.921884456	10.24253157	2.318166328	0.127870684	0.664595424
MexAM1_META1p0065		conserved hypothetical protein	235.9886779	252.1576018	253.9656955	95.04519334	153.9333799	-0.542189003	7.630600735	1.236476349	0.26615123	0.817659074
MexAM1_META1p0066	vsr	very-short-patch-repair endonuclease	132.5580092	187.11541	91.89184629	79.11174529	122.6024722	-0.707529672	6.938472971	2.357938777	0.124646789	0.658850216
MexAM1_META1p0067		hypothetical protein	39.31782267	31.09179107	46.53800979	19.13680252	28.44437491	-0.167830546	5.039022929	0.106097768	0.744631275	0.964664637
MexAM1_META1p0068		conserved hypothetical protein	3.6511353	2.152780085	4.815637993	4.258794948	3.269900393	0.49741171	1.872612016	0.734275374	0.391500874	0.875952198
MexAM1_META1p0069		Transcriptional regulator, XRE family	3.6511353	1.976322701	1.342063047	5.369784935	3.863744372	0.332678369	1.747775643	0.248351344	0.618238346	0.936697995
MexAM1_META1p0070		membrane hypothetical protein	116.0461585	122.567299	111.5491227	47.84663542	58.95592823	-0.713718268	6.513166169	2.099248209	0.147371584	0.692231312
MexAM1_META1p0071		hypothetical protein; putative exported protein; one putative TM helix; putative F0F1-type ATP synthase subunit b COG domain; putative Chromosome segregation ATPases COG domain	107.4632659	117.4853263	129.4696116	84.20378272	74.08767418	-0.23010537	6.67976173	0.24758502	0.618780696	0.936697995
MexAM1_META1p0072		hypothetical protein	334.6510728	420.2156144	402.8952213	256.0646754	351.3827445	-0.164467469	8.46368334	0.13453627	0.713774279	0.952386529
MexAM1_META1p0073		hypothetical protein	23.21468116	36.70313588	39.59085989	22.05315123	28.3165857	0.000555088	4.904982744	1.24E-06	0.999111611	0.999778575
MexAM1_META1p0074		hypothetical protein	25.47620527	25.30398887	54.19566364	12.93377509	18.26634012	0.162639405	4.763260047	0.072958276	0.787077247	0.970724291
MexAM1_META1p0076		Pirin-like protein	25.42171071	27.59793486	27.11756804	10.22110788	15.10167791	-0.603682777	4.395073952	1.375735003	0.240828969	0.793031434
MexAM1_META1p0077	kefB	potassium:proton antiporter (CPA2 family)	14.27757386	15.38708389	18.86782755	22.80306947	14.35749368	0.332382584	4.102489927	0.48097904	0.487979186	0.908583449
MexAM1_META1p0078		Putative cytochrome biogenesis protein	6.621088642	4.270268694	4.026189142	11.03583387	8.02816924	0.502676084	2.788811776	0.777449248	0.377922387	0.874045432
MexAM1_META1p0079		putative 3-methyladenine DNA glycosylase	3.841866249	3.599730634	17.88101648	4.832806441	4.126839806	1.25817722	2.760982047	3.44396749	0.063483075	0.561437747
MexAM1_META1p0080		hypothetical protein	6.185132188	6.599506163	8.486575152	9.730420631	7.554597459	0.426571653	2.955644472	0.745108287	0.388029409	0.874045432
MexAM1_META1p0081		hypothetical protein; putative exported protein	186.180653	149.071198	136.732541	151.3260944	268.3573426	0.146101959	7.479046429	0.096010415	0.756670864	0.96512089
MexAM1_META1p0082		Methyl-accepting chemotaxis receptor/sensory transducer	27.51975114	35.82084896	34.53838725	80.56529052	52.68673989	0.821244733	5.534172711	2.377160998	0.123121118	0.658850216
MexAM1_META1p0083		putative ATP-binding protein with two ATPase domains, ABC transporter related	182.7747432	161.5290894	211.019678	199.5708346	240.8676282	0.335026633	7.638090995	0.593098616	0.441223399	0.896824386
MexAM1_META1p0084		conserved hypothetical protein	5.122488332	2.505694853	17.5257645	6.795555417	4.630479636	1.330939722	2.862117676	4.093511666	0.043048115	0.51390652
MexAM1_META1p0085		conserved hypothetical protein	18.20118194	16.79874296	36.94620624	21.03474374	23.0997791	0.625422525	4.537293007	1.581772832	0.208505516	0.769259368
MexAM1_META1p0086		hypothetical protein	15.63993778	7.764124898	11.28911857	15.65570056	9.84728624	0.067102308	3.595736192	0.016956265	0.896395358	0.984516228
MexAM1_META1p0087		conserved hypothetical protein; putative hydrogenase accessory protein	34.30432346	45.59658804	36.31464716	64.54851821	61.01558962	0.434424764	5.598255191	0.745439743	0.387923887	0.874045432
MexAM1_META1p0088		conserved hypothetical protein	9.454805591	6.105425488	42.11709622	10.00816813	6.52476676	1.325237715	3.881448223	3.394244326	0.065424335	0.568139595
MexAM1_META1p0089		putative glycosyl transferase	2.125287712	0.77641249	1.973622128	7.823221155	3.142111182	1.57057373	1.732727326	4.47397564	0.034414826	0.463711031
MexAM1_META1p0090		Glycosyl transferase group 1	11.06239501	11.92851916	27.31493026	9.545255634	12.95932937	0.527323574	3.860394332	0.915399195	0.3386859	0.85858592
MexAM1_META1p0091		Conserved hypothetical protein; putative HAD superfamily hydrolase; putative glycosyl transferase	42.77822703	34.40918989	123.9039972	37.3014888	28.67740229	0.712567526	5.736979323	1.284143698	0.257130004	0.808236219
MexAM1_META1p0092		putative glycosyl transferase	3.760124414	3.352690297	2.999905635	6.314126423	3.901329434	0.313533238	2.051215543	0.295648923	0.586623102	0.926716218
MexAM1_META1p0093		putative glycosyl transferase; putative UDP-N-acetylglucosamine, LPS N-acetylglucosamine transferase	7.329517879	5.823093673	7.302401875	10.75808637	6.878066343	0.338623119	2.940750297	0.444575574	0.504922248	0.911690854
MexAM1_META1p0094		conserved hypothetical protein; putative glycosyl transferase	16.75707619	12.59905722	14.96005573	8.026902652	10.38099412	-0.403668283	3.646994643	0.665807884	0.414516999	0.886258704
MexAM1_META1p0095		putative glycosyl transferase	4.850015548	2.929192575	3.552519831	8.332424898	5.156670504	0.549198773	2.340700515	0.881812532	0.347705722	0.862567889
MexAM1_META1p0096		putative methyltransferase, putative O-methyltransferase	36.37511661	44.71430112	42.78812774	14.79468332	23.90409942	-0.579658209	5.020536873	1.18793658	0.275746168	0.820832383
MexAM1_META1p0098		putative metal dependent phosphohydrolase with a response regulator receiver domain; HD-GYP domain protein	108.7438879	156.023619	74.05030225	122.7551353	167.0204984	-0.126036393	6.974819257	0.064878967	0.798944389	0.971334686
MexAM1_META1p0099		Excinuclease ABC, A subunit	69.86202172	54.10183395	78.94488513	82.0466105	74.41090572	0.340129709	6.168310164	0.521902139	0.47003141	0.903680754
MexAM1_META1p0100		putative transcriptional regulator, AraC family	10.16323483	9.034618063	9.473386216	12.1745986	6.667589996	-0.024778792	3.252651542	0.002473771	0.960331957	0.997445036
MexAM1_META1p0101		Short-chain dehydrogenase/reductase SDR	2.969953341	2.082197132	2.999905635	6.971462165	4.104288769	0.89626534	1.976416083	2.188021944	0.139087836	0.682891562
MexAM1_META1p0102	iorA	isoquinoline 1-oxidoreductase, alpha subunit	22.01580092	25.02165706	14.92058329	36.9311588	30.27852593	0.220821131	4.696468228	0.181481584	0.67010307	0.946015269
MexAM1_META1p0103	iorB	isoquinoline 1-oxidoreductase, beta subunit	37.9009642	36.35022111	33.11737931	40.87517325	26.69291102	-0.145605067	5.129788232	0.091160431	0.762707059	0.965527304
MexAM1_META1p0104		putative potassium-tellurite ethidium and proflavin transporter	3.024447898	1.65869941	1.934149686	6.860363166	2.059661397	0.631140876	1.685604403	0.807528665	0.368851912	0.870464196
MexAM1_META1p0105	serA	D-3-phosphoglycerate dehydrogenase	73.7856298	59.57201285	92.24709828	111.8766916	68.14923439	0.444670782	6.342923172	0.85785184	0.354340538	0.865547552
MexAM1_META1p0106		Putative oxidoreductase	58.69063759	35.1503109	66.59001061	83.47238098	56.31745688	0.551843212	5.909420041	1.214409957	0.270460497	0.818746526
MexAM1_META1p0107		putative nitrite reductase, formate-dependent, penta-heme cytochrome c	19.94500776	27.20972862	46.93273421	17.22034479	22.62620731	0.293273337	4.741096072	0.292999876	0.588304522	0.926716218
MexAM1_META1p0108		putative 4Fe-4S ferredoxin, iron-sulfur binding	18.90961118	16.79874296	21.31511899	34.22774983	21.96471022	0.53362432	4.505767989	1.196686158	0.273985016	0.820832383
MexAM1_META1p0109		Polysulphide reductase, NrfD	20.68068428	25.37457183	18.15732358	18.97941227	19.87498078	-0.276545102	4.36692206	0.361583484	0.547628122	0.918423824
MexAM1_META1p0110		conserved protein of unknown function	0.653934681	0.705829536	0.355251983	3.064480713	2.149865545	1.463679534	0.62836516	2.8259619	0.092751308	0.620868868
MexAM1_META1p0111		putative cytochrome c family protein	3.269673403	1.905739748	2.881488307	6.54558267	2.375375917	0.605383442	1.799704601	0.873715169	0.349928842	0.863818076
MexAM1_META1p0112		conserved hypothetical protein; putative membrane protein	5.585692064	3.105649959	3.828826929	9.600805133	5.742997471	0.55892149	2.505713881	0.905831721	0.34122281	0.860515855
MexAM1_META1p0113		hypothetical protein	6.294121301	10.62273452	6.631370351	4.851322941	7.712454719	-0.401804809	2.852975148	0.60507937	0.436646553	0.895631017
MexAM1_META1p0114		putative Cytochrome c oxidase, subunit II (coxB-like)	20.05399687	22.33950482	18.98624487	19.12754427	21.06266874	-0.103407809	4.346451288	0.050031988	0.823007622	0.977923556
MexAM1_META1p0115	coxA	cytochrome c oxidase subunit I	59.86227056	70.05358146	49.97211229	34.72769533	47.68040963	-0.558099993	5.712861549	1.398218166	0.237022136	0.79263107
MexAM1_META1p0116		putative Cytochrome c oxidase, subunit III	15.85791601	17.57515545	12.74959895	16.02603055	18.54446958	-0.082202263	4.01781626	0.030305337	0.861799227	0.981099947
MexAM1_META1p0117		putative cytochrome oxidase subunit IV	7.819968889	6.952420931	5.723504172	4.286569698	4.562826525	-0.608220224	2.55077969	1.427768945	0.232128893	0.78771608
MexAM1_META1p0119		hypothetical protein	61.03390353	70.33591328	73.8134676	9.758195381	17.43946876	-0.965891126	5.534680355	1.960259339	0.161485585	0.713892785
MexAM1_META1p0120		RNA polymerase sigma factor	13.51465007	16.69286853	18.11785114	21.18287574	19.28865381	0.371472846	4.154679301	0.621478277	0.430498479	0.891439245
MexAM1_META1p0121		conserved hypothetical protein	13.86886469	15.59883275	19.22307953	14.35028733	11.47096092	0.025314887	3.896970499	0.002721911	0.958391694	0.997052932
MexAM1_META1p0122		putative catalase	15.63993778	18.66919123	24.86763882	15.05391432	12.48575759	0.023839272	4.114337344	0.002303335	0.961721761	0.997445036
MexAM1_META1p0123		Cytochrome B561	13.62363918	18.17511056	20.20989059	11.61910361	9.576673793	-0.207107636	3.868338815	0.165717717	0.683945994	0.947146317
MexAM1_META1p0127		conserved hypothetical protein; putative potassium-transporting ATPase, KdpF subunit	2.343265939	4.376143124	4.026189142	1.444286982	3.036873008	-0.251198161	1.592995809	0.154565139	0.694210372	0.949557909
MexAM1_META1p0128	kdpA	Potassium-transporting ATPase A chain (Potassium- translocating ATPase A chain, ATP phosphohydrolase [potassium- transporting] A chain, Potassium binding and translocating subunit A)	7.765474333	11.46972996	11.683843	9.304541137	11.05000822	0.150992408	3.361006524	0.09685356	0.755638665	0.96512089
MexAM1_META1p0130	kdpB	Potassium-transporting ATPase B chain (Potassium- translocating ATPase B chain) (ATP phosphohydrolase [potassium- transporting] B chain) (Potassium binding and translocating subunit B)	7.98345256	6.846546501	9.039189348	16.87778954	9.080550975	0.655019967	3.329200459	1.607846265	0.204794815	0.764541839
MexAM1_META1p0131	kdpC	Potassium-transporting ATPase C chain (Potassium- translocating ATPase C chain) (ATP phosphohydrolase [potassium- transporting] C chain) (Potassium binding and translocating subunit C)	6.375863136	4.905515276	7.618181415	7.045528164	4.720683785	0.19234964	2.620924516	0.132278706	0.716081	0.954191841
MexAM1_META1p0132	kdpD	sensory histidine kinase in two-component regulatory system wtih KdpE	25.91216172	26.39802465	20.40725281	41.48621774	33.96186201	0.289965508	4.893425342	0.336045025	0.562121053	0.919446703
MexAM1_META1p0133	kdpE	response regulator in two-component regulatory system with KdpD, regulation of potassium translocation (OmpR family)	13.10594089	14.32833958	14.21007932	10.31369037	11.02745719	-0.212769742	3.654756732	0.201424805	0.653573234	0.946015269
MexAM1_META1p0134		hypothetical protein	7.275023322	5.999551057	6.394535696	1.925715977	2.367858905	-0.912497268	2.239289691	2.196267085	0.138345404	0.682891562
MexAM1_META1p0135		conserved hypothetical protein	14.63178848	15.91645604	23.60452065	18.86831327	16.80052271	0.370236824	4.16847285	0.610358476	0.43465287	0.894487891
MexAM1_META1p0137		conserved hypothetical protein	24.5497978	30.66829335	26.64389873	15.10946382	23.37039154	-0.34781688	4.588334041	0.519648929	0.470991477	0.903680754
MexAM1_META1p0138		conserved hypothetical protein	12.91520994	17.68102988	11.28911857	11.55429586	17.5221559	-0.183369881	3.830817342	0.139940426	0.708340245	0.951222258
MexAM1_META1p0139		conserved hypothetical protein	5.939906683	4.729057892	4.855110436	5.490142183	4.224560967	-0.136252033	2.343399806	0.067053073	0.795676843	0.970724291
MexAM1_META1p0140		Myo-inositol-1-phosphate synthase	10.54469673	12.14026802	9.749693314	13.12819834	11.68895428	0.024460641	3.523226895	0.002658722	0.958877066	0.997252084
MexAM1_META1p0141		putative dTDP-glucose 4,6-dehydratase	10.78992223	11.61089587	11.24964613	9.00827714	8.441604922	-0.229423516	3.35330566	0.234860467	0.627943053	0.936707878
MexAM1_META1p0142		conserved hypothetical protein; putative Glycosyltransferase	10.40846033	10.23452827	9.23655156	9.110117889	8.689666331	-0.196046278	3.256303916	0.17196157	0.67837435	0.946809662
MexAM1_META1p0143		conserved hypothetical protein	7.411259714	7.093586838	6.670842794	6.730747668	5.186738554	-0.228531441	2.729248112	0.207821544	0.64848024	0.944060363
MexAM1_META1p0144		conserved hypothetical protein with putative UDP-Glycosyltransferase/glycogen phosphorylase domain	5.449455672	4.658474939	3.749882044	8.647205395	7.81017588	0.419322303	2.624398388	0.566627915	0.451602013	0.900597138
MexAM1_META1p0145		putative glycosyl transferase	3.869113527	4.058519833	3.591992274	6.804813667	4.863507021	0.364625115	2.237322844	0.429705967	0.512133261	0.911690854
MexAM1_META1p0146		Radical SAM domain protein	10.571944	10.86977486	7.894488513	12.72083535	10.92973602	-0.025351213	3.413410612	0.002748121	0.958192029	0.997052932
MexAM1_META1p0147		putative dTDP-glucose 4,6-dehydratase	10.02699844	9.84632203	8.644464922	9.01753539	7.554597459	-0.241850867	3.175494391	0.253100228	0.614900522	0.936697995
MexAM1_META1p0148		Putative UDP-glucose 4-epimerase	6.757325033	8.716994772	24.07818997	6.777038917	5.825684607	0.655137178	3.371210751	1.063847546	0.302339286	0.841529851
MexAM1_META1p0149		hypothetical protein	7.220528765	11.15210667	5.68403173	4.156954199	10.29078997	-0.44986606	2.949209225	0.687206668	0.407116125	0.880421159
MexAM1_META1p0150		hypothetical protein	8.582892684	14.6106714	7.460291645	5.647532431	11.26800158	-0.511133701	3.251502302	0.973552074	0.323795897	0.851136904
MexAM1_META1p0154		protein of unknown function	2.915458785	3.599730634	1.499952818	1.231347235	2.00704231	-1.040050089	1.164401607	2.829418012	0.092551894	0.620868868
MexAM1_META1p0155		putative transcriptional regulator, AraC family	36.59309484	36.20905521	30.35430833	22.09944248	30.26349191	-0.401128547	4.959179873	0.734538378	0.391416067	0.875952198
MexAM1_META1p0156		Type IV pilus assembly PilZ	15.69443234	12.84609756	12.55223674	15.54460156	9.937490389	-0.17096913	3.737793227	0.124780363	0.723906544	0.958661148
MexAM1_META1p0157		putative hydrolase, alpha/beta hydrolase fold family protein	27.3290202	20.64551393	20.32830792	27.18222167	20.92736251	-0.072180023	4.543876629	0.023192573	0.878957359	0.983182355
MexAM1_META1p0158		putative transcriptional regulator, AraC family	41.74283045	48.91398686	24.82816637	19.69229751	23.08474507	-1.008611618	4.983107008	4.756076598	0.029195024	0.43060867
MexAM1_META1p0159		conserved hypothetical protein, putative flagellin protein (fragment)	6.757325033	11.36385553	9.947055527	4.749482192	5.758031496	-0.415125638	2.939642461	0.605493981	0.436489468	0.895631017
MexAM1_META1p0161		Phage integrase family protein	162.8024882	275.7675998	121.8909026	120.412798	207.2064467	-0.549202513	7.472762041	1.364386003	0.242778793	0.794362211
MexAM1_META1p0162		putative resolvase	99.31632962	142.1187771	83.0894916	113.7005669	110.3196739	-0.237543112	6.778005061	0.271701696	0.602192538	0.932213915
MexAM1_META1p0165	rarA	recombination protein	111.7138413	99.66313051	109.1018313	141.7623223	126.4812506	0.251205662	6.880239703	0.307935857	0.578949597	0.925055744
MexAM1_META1p0166		putative Zn dependent carboxypeptidase	108.5259097	166.3640217	130.6537849	162.7692913	122.3243427	0.012005515	7.110170305	0.00067378	0.979291414	0.998598784
MexAM1_META1p0167		molecular chaperone, HSP70 class	358.165474	306.1535613	363.7780307	323.3999268	334.1537521	0.035500684	8.397271488	0.006682092	0.934850237	0.990977569
MexAM1_META1p0168		Pseudouridine synthase, RluD	130.868678	111.097569	124.0224145	116.0799371	101.3518781	-0.088213182	6.866685711	0.038582946	0.8442772	0.981099947
MexAM1_META1p0169		putative haloacid dehalogenase family hydrolase	60.29822701	68.50075648	62.87960101	59.04911778	55.88147016	-0.11982165	5.938695839	0.066259971	0.796862189	0.970724291
MexAM1_META1p0170		conserved hypothetical protein with putative domain ATP12 chaperone protein	18.82786935	13.693093	15.71003214	53.3552941	20.61164799	0.87920313	4.618931582	2.228447332	0.135489943	0.679676507
MexAM1_META1p0172	pccB	propionyl-CoA carboxylase beta chain	1331.165784	1637.524524	1715.630244	636.4583885	977.9031767	-0.419305813	10.29884838	0.542399082	0.461440166	0.903680754
MexAM1_META1p0173		hypothetical protein	134.4108242	162.6584166	76.18181415	59.08615078	107.7864408	-0.874326359	6.755159229	3.571587463	0.058776097	0.550519525
MexAM1_META1p0174		transcriptional regulator TetR family	114.2750854	89.04039599	103.9309413	195.3675891	164.9007009	0.606236698	7.061844007	1.565401139	0.210876139	0.769380196
MexAM1_META1p0175	ilvC	ketol-acid reductoisomerase	1417.839377	1236.966262	2083.473936	835.8162833	905.0107075	-0.058412483	10.33959821	0.01018802	0.919601484	0.990433749
MexAM1_META1p0176		Pyridoxamine 5'-phosphate oxidase-related	371.6801241	636.9405734	490.7608784	152.5296669	248.1215452	-0.763351558	8.569591101	2.037518937	0.153459769	0.697319401
MexAM1_META1p0177		conserved hypothetical protein	65.17548984	66.31268492	64.69533337	51.06850638	57.61038301	-0.18623198	5.930286728	0.15926715	0.689832132	0.949349447
MexAM1_META1p0178	ccr	crotonyl-CoA carboxylase/reductase	879.6511346	3500.243961	1061.650815	1906.301427	2555.182854	-0.250352129	10.95176137	0.136209394	0.712078852	0.951393133
MexAM1_META1p0179	katA	catalase (hydroperoxidase II)	76.12889574	115.8619184	426.5392144	23.63631196	46.21459222	0.785157219	7.103260007	0.7982493	0.371617316	0.870464196
MexAM1_META1p0180	ecm	ethylmalonyl-CoA mutase	817.4728454	798.4343713	1050.006445	671.7600953	821.3463595	0.069258429	9.700106385	0.019700986	0.888375402	0.984352476
MexAM1_META1p0181		conserved hypothetical protein	73.21343695	94.47528342	61.3007033	43.20825222	69.2467182	-0.533695934	6.093529834	1.240516991	0.26537144	0.816517046
MexAM1_META1p0182		Short-chain dehydrogenase/reductase SDR	21.36186623	17.11636625	31.77531627	33.79261209	27.83549691	0.694055203	4.724218954	2.111924168	0.146155442	0.68975717
MexAM1_META1p0183		putative transcriptional regulator, arsR family	17.98320372	27.03327124	20.52567013	9.091601389	18.19868701	-0.499202392	4.212554073	0.959958354	0.327197371	0.853231757
MexAM1_META1p0184	trpS	Tryptophanyl tRNA synthetase	521.4584133	635.3877485	565.640102	258.1755564	434.145051	-0.464150911	8.915674977	0.916772279	0.338323896	0.85858592
MexAM1_META1p0185		hypothetical protein	34.98550541	48.49048913	26.36759163	35.71832806	38.0811848	-0.321119516	5.200186471	0.437003227	0.508572428	0.911690854
MexAM1_META1p0186	leuD	Isopropylmalate dehydratase small subunit/isopropylmalate isomerase	254.2443544	348.1504187	336.2657382	201.589133	375.2642929	0.015120371	8.243733503	0.001060513	0.974021066	0.998598784
MexAM1_META1p0187		putative pyrrolidone-carboxylate peptidase	3.215178847	1.199910211	1.934149686	15.10946382	5.442316975	1.763451689	2.479827816	4.965559096	0.025856955	0.419511619
MexAM1_META1p0188	meaB	methylmalonyl-CoA mutase accessory protein	54.87601862	41.67923411	53.56410456	100.9149238	50.00316646	0.497741546	5.913794342	0.920555058	0.337329274	0.858045608
MexAM1_META1p0189		conserved hypothetical protein; putative exported protein	71.08814924	37.19721656	39.66980478	39.99563951	29.24869524	-0.577112386	5.441199826	1.377136986	0.240589425	0.792677453
MexAM1_META1p0190		conserved hypothetical protein	1051.663203	1010.430272	1440.388902	749.2238721	886.4286529	-0.008034672	10.00507385	0.000233584	0.987806036	0.99945333
MexAM1_META1p0191		putative Acylaminoacyl-peptidase	180.0772627	188.0682799	197.559575	132.9762431	195.0815057	-0.071308239	7.481918452	0.026126304	0.871592244	0.981821721
MexAM1_META1p0192		conserved hypothetical protein precursor, ErfK/YbiS/YcfS/YnhG family protein	335.7137167	330.8928866	324.4634779	190.6921729	291.1338901	-0.310592987	8.202487294	0.482562203	0.48726403	0.908583449
MexAM1_META1p0193		hypothetical protein	3.215178847	1.799865317	1.973622128	11.66539486	8.659598281	1.570053665	2.499684256	4.820883479	0.02811693	0.428527072
MexAM1_META1p0194	sbcD	ATP-dependent dsDNA exonuclease	115.8281803	103.9686907	123.1145484	115.1355956	82.20604757	-0.04121899	6.755703374	0.008246986	0.927641246	0.990678337
MexAM1_META1p0195	sbcC	Nuclease sbcCD subunit C	70.89741829	41.96156593	50.4457816	194.3399234	94.24078442	1.002121046	6.500347149	2.877594884	0.089820087	0.6141116
MexAM1_META1p0196	narK	putative nitrate transporter narK	16.15763607	16.72816001	14.17060688	17.51660879	19.07817746	0.042615146	4.068819155	0.008282401	0.927486474	0.990678337
MexAM1_META1p0197		putative phosphoribosyltransferase	40.59844476	43.72613977	311.7138789	20.636639	26.52001974	1.503977524	6.466835964	2.737387482	0.098024906	0.630137496
MexAM1_META1p0198		conserved exported hypothetical protein	64.41256604	95.92223397	271.2940978	51.01295688	78.62043266	0.736840057	6.809358384	1.305665713	0.253180904	0.80513379
MexAM1_META1p0199		conserved hypothetical protein; putative SAM-dependent methyltransferase	50.81617414	40.58519833	48.39321459	39.92157351	46.9963615	-0.019249594	5.503573867	0.00162784	0.96781688	0.998598784
MexAM1_META1p0200		conserved hypothetical protein	13.29667184	12.45789131	11.80226033	8.980502391	11.31310366	-0.268520739	3.533510766	0.326127431	0.567948344	0.920633575
MexAM1_META1p0201		conserved hypothetical protein	63.24093307	43.5143909	61.49806552	49.35573015	50.65714654	0.011908093	5.746104708	0.000623128	0.980084842	0.998598784
MexAM1_META1p0202		putative mutator MutT protein precursor; putative NTP pyrophosphohydrolase	35.99365471	22.58654516	37.26198578	23.78444396	25.09930439	-0.030016227	4.855265951	0.003705678	0.951459332	0.994707483
MexAM1_META1p0203		conserved hypothetical protein; putative exported protein	69.80752716	33.06811377	69.70833357	75.63990158	48.60500216	0.329438101	5.892560996	0.399079475	0.527565038	0.916104403
MexAM1_META1p0204	argJ	glutamate N-acetyltransferase/amino-acid acetyltransferase	125.5282114	69.31246045	128.6801628	150.8539237	79.48488908	0.296593313	6.791943473	0.355860033	0.550814506	0.918423824
MexAM1_META1p0205		Putative oxidoreductase (fragment)	6.757325033	7.905290805	5.328779746	6.351159423	11.78667544	0.097831866	2.944481182	0.033938338	0.853838039	0.981099947
MexAM1_META1p0206		hypothetical protein	131.8223327	152.8473861	121.8514302	108.9510847	138.1251028	-0.210868523	7.030557013	0.221458657	0.637930735	0.939742889
MexAM1_META1p0207		putative glutathione peroxidase	90.18849137	89.42860223	60.07705759	19.83117126	32.02247281	-1.268646822	5.863900752	5.571038485	0.018259928	0.361029169
MexAM1_META1p0208		conserved exported hypothetical protein	1.062643856	0.494080675	0.473669311	4.249536698	3.435274665	1.807417954	1.091900644	4.262117884	0.038971306	0.491429982
MexAM1_META1p0209		hypothetical protein	19.07309485	21.28076052	17.2494574	35.51464657	24.44532431	0.352489261	4.560567608	0.496218307	0.481166495	0.90640777
MexAM1_META1p0210		conserved hypothetical protein	15.55819594	14.43421401	71.83984547	26.13603943	23.15991519	1.427224137	4.915456761	5.775174957	0.016254102	0.346486106
MexAM1_META1p0211	putA	proline dehydrogenase PutA	23.26917572	13.16372085	14.92058329	47.47630542	20.96494757	0.609913586	4.589800574	1.107020756	0.292730488	0.832516289
MexAM1_META1p0212		conserved hypothetical protein; putative exported protein	78.17244162	52.69017487	98.24690955	134.3094311	70.90797794	0.62838416	6.441723504	1.584265954	0.208147286	0.769259368
MexAM1_META1p0213		hypothetical protein; putative exported protein	3.542146187	6.140716965	41.44606469	3.592200956	5.291976727	1.789939073	3.565659954	4.2413966	0.039449703	0.495432144
MexAM1_META1p0214	uvrD	DNA-dependent ATPase I and helicase II	123.8661274	129.378554	136.456234	135.6981686	116.8669917	0.034307255	7.005367082	0.00582102	0.939183919	0.991532217
MexAM1_META1p0215		putative phosphate starvation induced PhoH-like protein	208.8503886	344.2683563	660.2950192	76.87124881	104.1331727	0.01984964	8.122765983	0.000738659	0.978317533	0.998598784
MexAM1_META1p0216	aqpZ	water channel (aquaporin Z) (MIP family)	10.08149299	9.458115785	8.368157824	7.40659991	11.56116507	-0.099571105	3.234664408	0.041247509	0.839060914	0.980681164
MexAM1_META1p0217		hypothetical protein, putative exonuclease domain	54.05860027	51.87847091	45.66961605	69.58500615	60.52698382	0.146006519	5.817832417	0.091725453	0.761994954	0.965527304
MexAM1_META1p0218	oxdC	oxalate decarboxylase	23.78687401	27.66851782	52.8536006	22.91416847	26.99359152	0.411498373	4.945543359	0.617603459	0.431939252	0.892238028
MexAM1_META1p0219	glnE	Glutamate-ammonia-ligase adenylyltransferase ([Glutamate--ammonia-ligase] adenylyltransferase) (Glutamine- synthetase adenylyltransferase) (ATase)	88.19944005	100.36896	90.43136592	73.34385561	60.66229004	-0.334036925	6.367911913	0.518765534	0.471368746	0.903680754
MexAM1_META1p0220		conserved hypothetical protein with ''Winged helix'' DNA-binding domain	16.02139968	11.99910211	13.2627407	17.95174653	14.70327625	0.128083022	3.891706009	0.071233815	0.789548746	0.970724291
MexAM1_META1p0221		hypothetical protein	7.928958003	6.775963547	16.10475657	10.95250962	8.336366748	0.678383383	3.325644046	1.766964361	0.18375821	0.747013051
MexAM1_META1p0222		putative sensor histidine kinase; putative membrane protein	68.36342141	57.13690095	65.20847512	72.39025587	47.62779055	-0.023548587	5.958127354	0.002427008	0.960708372	0.997445036
MexAM1_META1p0223	cusR	response regulator in two-component regulatory system with CusS, regulation of copper resistance	62.85947118	57.87802197	65.05058535	39.65308427	41.72693581	-0.307385576	5.739172599	0.406304343	0.52385126	0.914103639
MexAM1_META1p0224		conserved hypothetical protein with putative OsmC-like domain	201.9023327	159.5174752	178.1391333	80.98191176	98.14963086	-0.602083408	7.166883534	1.533365741	0.215608009	0.774099807
MexAM1_META1p0225	ssuB	alkanesulfonate transport protein (ABC superfamily, atp_bind)	42.01530323	33.24457115	35.76203296	33.54263934	29.03070188	-0.199585364	5.118270939	0.175313669	0.675431923	0.9462352
MexAM1_META1p0226	ssuC	alkanesulfonate transporter subunit ; membrane component of ABC superfamily	38.71838255	38.07950348	40.45925363	24.00664196	31.30835663	-0.26726961	5.108695476	0.301304029	0.583066064	0.926716218
MexAM1_META1p0227		transporter protein	50.67993775	94.26353456	60.47178201	46.76342018	54.64116311	-0.425606108	5.939041531	0.756783675	0.384336941	0.874045432
MexAM1_META1p0228		sulfonate transport system substrate-binding protein	233.5364228	434.0851647	242.4002698	121.153458	196.7277314	-0.837965646	7.939782876	3.063672513	0.08006053	0.594023069
MexAM1_META1p0229	glnD	[Protein-PII] uridylyltransferase (PII uridylyl- transferase) (Uridylyl-removing enzyme) (UTase)	399.9627991	436.1673619	400.645292	337.5650491	358.2908789	-0.193883147	8.59445767	0.197686331	0.65659489	0.946015269
MexAM1_META1p0230		putative heat shock protein (HSP-70 COFACTOR), grpE	287.8674959	246.4403826	307.1350756	211.5047187	206.3645413	-0.144807042	7.976460065	0.107947485	0.742493105	0.964664637
MexAM1_META1p0231		conserved hypothetical protein	113.4304198	150.6593145	107.2860989	69.4646489	115.4613104	-0.439025724	6.79775162	0.894138515	0.344358268	0.861487127
MexAM1_META1p0232		putative Prephenate dehydratase	236.1249143	246.9344632	239.9924508	129.7914052	146.6944969	-0.488726865	7.642948471	1.158484723	0.281780017	0.823476023
MexAM1_META1p0233	kdsB	3-deoxy-manno-octulosonate cytidylyltransferase	180.1590045	126.6258188	153.7056914	234.1133649	66.57066179	-0.018325219	7.25043372	0.001150328	0.97294375	0.998598784
MexAM1_META1p0234		Putative cytochrome c, class I	229.3675892	464.7887496	214.3353631	265.5451233	358.2232258	-0.312952906	8.259667791	0.428529943	0.512711166	0.911690854
MexAM1_META1p0235		putative ABC transporter, periplasmic protein precursor	413.3957073	506.1503604	419.6315369	141.6141903	248.9258655	-0.76784378	8.434143732	2.312720956	0.128319252	0.665199025
MexAM1_META1p0236		putative ABC transporter, periplasmic protein precursor	123.6209019	115.0502144	128.7591077	111.9785324	124.1434597	0.02736444	6.915711128	0.003761008	0.95109874	0.994707483
MexAM1_META1p0237		putative ABC transporter, permease	135.3372316	137.9543828	127.6538793	91.03637114	110.3046399	-0.317514201	6.912359393	0.499698884	0.47963246	0.906119836
MexAM1_META1p0238		putative acyltransferase with acyl-CoA N-acyltransferase domain	33.13269049	24.42170195	23.13085134	34.06110133	32.35322136	0.053331723	4.881887544	0.012243176	0.911894781	0.988970468
MexAM1_META1p0239		putative Long-chain acyl-CoA synthetase	56.42911348	44.29080339	53.95882899	42.86569698	36.2019317	-0.184239459	5.546895659	0.144709511	0.703643295	0.951222258
MexAM1_META1p0240		putative lipopolysaccharide core biosynthesis glycosyl transferase (LpsC-like, kdtX-like)	87.08230164	67.90080138	69.78727846	46.45789793	51.76214736	-0.469089969	6.013171698	0.963783322	0.32623551	0.851136904
MexAM1_META1p0243		hypothetical protein	132.9122238	113.1091832	100.6152561	64.03931447	100.1491562	-0.479024039	6.6747455	1.106769201	0.292785332	0.832516289
MexAM1_META1p0244		cytochrome c family protein	6.212379466	6.917129454	3.789354486	5.610499432	7.314053062	-0.231077186	2.590414563	0.188977758	0.663768786	0.946015269
MexAM1_META1p0245	tehA	Tellurite resistance protein tehA	5.694681177	5.046681184	6.394535696	8.971244141	9.418816533	0.62350419	2.846115499	1.481429977	0.223550923	0.778242877
MexAM1_META1p0246		putative HTH-type transcriptional regulator	8.446656292	7.375918653	6.789260121	11.45245511	7.577148496	0.123472299	3.068505431	0.060250043	0.806101173	0.972330454
MexAM1_META1p0247		conserved hypothetical protein	2.15253499	5.08197266	2.249929226	1.694259729	3.315002467	-0.574519135	1.536780085	0.837981384	0.359974735	0.866780903
MexAM1_META1p0249		putative 5-aminolevulinate synthase (fragment)	2.751975114	2.929192575	2.842015865	2.249754723	2.721158488	-0.12734262	1.440800258	0.047291499	0.827845134	0.977955734
MexAM1_META1p0250		putative HTH-type transcriptional regulator	12.09779159	13.83425891	10.30230751	11.9338841	11.77164141	-0.192649008	3.587148275	0.16689123	0.682889579	0.947146317
MexAM1_META1p0251		conserved hypothetical protein	2.479502331	2.788026668	2.170984341	1.962748976	2.984253922	-0.146990102	1.327648153	0.059999251	0.806497125	0.972364378
MexAM1_META1p0256		Glycosyl transferase; group 1	1.33511664	0.635246583	1.065755949	4.305086198	2.427995004	1.40237051	1.070644741	3.339288509	0.067643853	0.571470362
MexAM1_META1p0258		FAD dependent oxidoreductase	10.40846033	10.51686009	9.433913773	9.776711881	12.03473685	-0.005438859	3.38898633	0.0001317	0.990843645	0.999554224
MexAM1_META1p0259		conserved exported hypothetical protein	7.220528765	8.928743633	6.789260121	8.443523897	10.64408955	0.098410807	3.081118391	0.039086703	0.843276993	0.981099947
MexAM1_META1p0260		hypothetical protein	5.231477445	6.917129454	5.802449057	7.471407659	9.208340186	0.30689191	2.806058407	0.355728476	0.550888155	0.918423824
MexAM1_META1p0261		conserved hypothetical protein	96.94581641	131.8136659	81.86584588	74.85295034	106.3582084	-0.383127598	6.620351591	0.719964589	0.396155525	0.878224501
MexAM1_META1p0262		putative transcriptional regulator, AraC family	45.42121303	49.7609823	39.70927722	57.79925405	61.26365103	0.153801665	5.668408864	0.101769462	0.749716455	0.964769475
MexAM1_META1p0263		conserved membrane hypothetical protein	20.78967339	29.8212979	20.01252838	11.54503761	19.90504883	-0.561490436	4.350403507	1.318731311	0.250819868	0.803024888
MexAM1_META1p0264		conserved hypothetical protein; putative membrane protein	6.512099528	5.293721521	5.210362419	6.165994425	7.11861074	0.064493115	2.612167981	0.015549031	0.90076442	0.986011819
MexAM1_META1p0267		hypothetical protein	11.41660963	10.37569418	6.394535696	6.702972918	9.696945992	-0.517832089	3.161028576	1.115076633	0.290981058	0.832516289
MexAM1_META1p0270		conserved hypothetical protein	9.754525653	11.32856406	5.328779746	14.14660583	16.89072686	0.205725134	3.535653479	0.138298803	0.709978123	0.951222258
MexAM1_META1p0275		putative transcriptional regulator, LuxR family	8.528398127	12.88138904	58.419215	12.12830735	10.71925968	1.337262914	4.352144065	3.56291376	0.059083941	0.550617036
MexAM1_META1p0276		conserved hypothetical protein; putative CsbD-like general stress response protein	2.724727836	4.658474939	5.920866385	3.26816221	3.232315331	0.159575385	1.978500527	0.074137253	0.785405527	0.970724291
MexAM1_META1p0277		conserved hypothetical protein, DUF883; putative CsbD-like general stress response protein	14.3593157	21.24546904	26.56495385	7.730638656	9.509020682	-0.289822293	3.982071487	0.246939771	0.619238169	0.936697995
MexAM1_META1p0278		conserved hypothetical protein; putative membrane protein	8.691881797	10.09336237	13.89429978	11.70242786	8.877591641	0.289160865	3.414672125	0.351408537	0.553316873	0.918423824
MexAM1_META1p0279		conserved hypothetical protein; putative CsbD-like general stress response protein	7.029797817	10.05807089	10.06547285	22.79381122	17.19892436	0.968518761	3.760090481	3.275782607	0.070309385	0.579344464
MexAM1_META1p0280		conserved hypothetical protein	7.029797817	5.08197266	8.170795611	4.545800695	3.991533583	-0.128904676	2.521475665	0.055138239	0.814352068	0.975368103
MexAM1_META1p0281		conserved hypothetical protein	1.852814929	1.517533503	2.368346554	3.768107704	2.127314508	0.709807631	1.261464993	1.241811742	0.265122173	0.816168411
MexAM1_META1p0282		putative membrane protein	28.88211506	22.41008777	23.92030019	44.06001121	29.23366121	0.338055248	4.89634333	0.462226235	0.496585373	0.909302546
MexAM1_META1p0283	argE	Acetylornithine deacetylase	91.00590972	62.67766281	82.37898764	92.67508137	73.20066672	0.106780261	6.329618324	0.051716412	0.820103058	0.977559831
MexAM1_META1p0284	apaG	ApaG domain protein	164.4918195	214.3604301	163.4553847	212.5509009	222.0826142	0.073919048	7.610584273	0.028063975	0.866958507	0.981099947
MexAM1_META1p0285		hypothetical protein; putative membrane protein	39.2905754	18.5633168	30.31483589	90.73084889	56.26483779	1.031032227	5.560128807	3.033723886	0.08155065	0.594023069
MexAM1_META1p0286	dcd	2'-deoxycytidine 5'-triphosphate deaminase	147.0535613	139.1190016	145.377006	117.0427951	109.3274283	-0.207712476	7.039861505	0.214020827	0.64363401	0.941162877
MexAM1_META1p0287		putative transport protein	72.50500772	108.3801253	239.0451122	30.75590613	45.7786055	0.217379962	6.63168292	0.093790341	0.759412717	0.965527304
MexAM1_META1p0288		putative Molybdopterin binding, CinA-related	136.9720683	90.94613574	113.2464377	72.62171212	53.38582204	-0.515570593	6.545434481	1.115787663	0.29082729	0.832516289
MexAM1_META1p0289	sfsA	sugar fermentation stimulation protein	20.92590978	19.86910144	18.63099289	22.58087147	28.18879649	0.18254074	4.466176668	0.149440428	0.699070679	0.950512003
MexAM1_META1p0290		putative Methyltransferase FkbM	93.32192838	93.24008173	90.5103108	135.2630309	131.6905402	0.353426299	6.766622503	0.595553915	0.440279455	0.89670525
MexAM1_META1p0291		putative alpha/beta hydrolase	156.126905	197.5263957	148.9295258	120.8386775	135.5392505	-0.38833972	7.245937691	0.77810258	0.377722067	0.874045432
MexAM1_META1p0292		hypothetical protein	11.90706064	14.68125435	11.32859102	8.887919892	15.15429699	-0.172345733	3.634324629	0.124624681	0.72407179	0.958668494
MexAM1_META1p0293		putative ABC-2 transporter, permease	127.1358008	135.3428136	122.8382413	98.70220205	139.0271443	-0.126892341	6.961525282	0.07857551	0.779237198	0.969685095
MexAM1_META1p0294		putative ABC transporter, ATPase	281.5461273	314.200018	234.9005057	243.3623565	279.4148678	-0.238023281	8.080612397	0.308869841	0.578374526	0.925004378
MexAM1_META1p0295		4Fe-4S ferredoxin, iron-sulfur binding	56.94681177	70.58295362	99.07583084	125.9121985	86.55088074	0.703718781	6.457363256	2.210199217	0.137100965	0.681033773
MexAM1_META1p0296		conserved hypothetical protein	24.22283046	16.62228558	25.97286721	28.66354165	20.84467538	0.300381199	4.542702186	0.387213086	0.533767972	0.918374644
MexAM1_META1p0297		conserved hypothetical protein	12.3430171	9.563990215	14.40744154	29.99672963	18.60460568	0.940074532	4.095506717	3.274714316	0.070355175	0.579344464
MexAM1_META1p0298		conserved hypothetical protein	51.19763604	42.84385285	75.86603461	98.3226138	69.63760284	0.789493345	6.079898903	2.606198218	0.106446676	0.646884429
MexAM1_META1p0299		conserved hypothetical protein	39.9172628	40.23228356	69.39255403	51.76287512	47.03394657	0.483856122	5.634701935	0.998142573	0.317760369	0.850562779
MexAM1_META1p0300		conserved hypothetical protein	33.73213061	30.91533368	53.36674235	30.24670238	27.21910189	0.191472195	5.13247728	0.140885359	0.707402428	0.951222258
MexAM1_META1p0301		Cytoplasmic chaperone TorD	179.423328	140.2483288	137.3641001	215.5135409	194.4200086	0.190902792	7.438519521	0.177744767	0.673318559	0.9462352
MexAM1_META1p0302		conserved hypothetical protein; putative exported protein; formate dehydrogenase region TAT target	193.31944	179.1748278	180.783787	136.6795431	206.0112417	-0.094089975	7.485573764	0.04588594	0.83038327	0.978043459
MexAM1_META1p0303	fdh3A	formate dehydrogenase alpha subunit precursor (tat pathway signal)	1637.070978	2225.374653	1978.398294	627.9500568	853.9852274	-0.74360558	10.51617088	1.513451949	0.218613104	0.777910175
MexAM1_META1p0304	fdh3B	Formate dehydrogenase iron-sulfur (beta) subunit	245.6614617	646.010483	372.2251334	126.48621	214.8963504	-0.906500502	8.326322256	2.707574242	0.099872754	0.635101846
MexAM1_META1p0305	fdh3C	Formate dehydrogenase gamma (cytochrome) subunit	391.6796264	736.2860807	517.0100527	225.8087147	337.8145371	-0.646902317	8.786813579	1.632567392	0.20134831	0.759347058
MexAM1_META1p0306		hypothetical protein; putative exported protein	138.4979159	174.8339761	181.9679602	44.59698971	64.43583027	-0.692284764	6.91618639	1.446050213	0.229162788	0.784152756
MexAM1_META1p0307		conserved hypothetical protein; putative exported protein	228.4411818	167.8462637	227.3612692	98.4707458	111.0638582	-0.444651447	7.380185462	0.817459712	0.365923935	0.870464196
MexAM1_META1p0308		hypothetical protein; putative membrane protein	21.60709174	13.02255494	5.99981127	29.45049289	26.91090438	0.2655684	4.288144772	0.181041873	0.670479396	0.946141941
MexAM1_META1p0309		hypothetical protein	36.511353	13.12842937	24.98605614	16.91482254	9.493986657	-0.537497242	4.335128923	0.884239172	0.347043227	0.86240599
MexAM1_META1p0310		putative TetR family transcriptional regulatory protein	31.57959562	27.8449752	27.23598537	22.21054148	20.0704231	-0.359628962	4.688521268	0.594351943	0.440741167	0.89670525
MexAM1_META1p0311		putative HlyD family secretion protein precursor; putative efflux transporter, membrane fusion protein subunit precursor	53.26842919	39.27941369	45.23541918	48.17993241	31.38352676	-0.154028307	5.442497015	0.102784562	0.748513299	0.964769475
MexAM1_META1p0312		efflux transporter (AcrB/AcrD/AcrF family multidrug efflux pump	104.7657853	88.44044088	104.799335	99.13733979	73.96740198	-0.060748209	6.558199772	0.018029444	0.893186097	0.984352476
MexAM1_META1p0313		conserved membrane hypothetical protein	5.640186621	8.258205573	3.591992274	9.230475138	12.50079162	0.286686056	2.991611321	0.243107966	0.621970334	0.936697995
MexAM1_META1p0314	hrcA	Heat-inducible transcription repressor HrcA	173.8103887	217.2190398	143.3639114	172.5552614	222.0299952	-0.124588604	7.537931434	0.078438154	0.77942524	0.969718076
MexAM1_META1p0315		conserved hypothetical protein; putative exported protein	31.25262828	23.29237469	103.0625475	44.95806145	39.14860056	1.192717365	5.594400887	4.383894252	0.036280018	0.474485719
MexAM1_META1p0317	rph	Ribonuclease PH (RNase PH) (tRNA nucleotidyltransferase)	271.4646343	217.5719545	288.5435552	242.0754598	205.2820915	0.004483602	7.936631997	0.000104998	0.991824325	0.999554224
MexAM1_META1p0318		non-canonical purine NTP pyrophosphatase, RdgB/HAM1 family	83.26768267	58.33681116	89.36560997	98.2855808	91.47452386	0.394008411	6.395780537	0.708826469	0.399833671	0.878354976
MexAM1_META1p0319	yggW	putative oxidase	30.16273714	47.43174483	30.82797764	46.98561818	45.57564616	0.085098118	5.331093625	0.029349572	0.863974382	0.981099947
MexAM1_META1p0320		putative extracellular ligand-binding receptor precursor	23.26917572	20.11614178	16.81526053	64.07634747	35.52540059	0.840036291	5.004717381	2.088869319	0.14837585	0.693691764
MexAM1_META1p0321	yraL	putative methyltransferase	35.80292377	42.20860626	36.27517472	19.72007226	25.64052929	-0.520632211	4.995495978	1.155922016	0.282312887	0.823476023
MexAM1_META1p0322		conserved hypothetical protein, UPF0235 protein	1.553094867	0.917578397	1.184173277	4.342119197	2.435512017	1.108489352	1.150301633	2.30637742	0.128844019	0.666767796
MexAM1_META1p0323		Response regulator receiver protein	502.9030167	491.7161464	412.6449146	373.8759052	626.5354663	-0.078325378	8.911629308	0.028220349	0.866591827	0.981099947
MexAM1_META1p0324		ABC transporter, periplasmic protein, putative glycine/betaine transporter	22.99670294	27.28031157	18.67046533	16.8129818	23.49818075	-0.354052356	4.450916157	0.577731143	0.447203017	0.899281466
MexAM1_META1p0325		ABC transporter, permease, putative glycine/betaine transporter	4.005349919	0.988161351	2.407818997	8.406490898	2.901566785	0.872460389	1.952242925	1.383477958	0.239509612	0.792677453
MexAM1_META1p0326		ABC transporter, permease, putative glycine/betaine transporter	8.691881797	6.246591395	5.99981127	8.971244141	4.532758475	-0.200155989	2.791134715	0.144678626	0.703673426	0.951222258
MexAM1_META1p0327		ErfK/YbiS/YcfS/YnhG family protein	20.13573871	28.19788997	65.36636489	22.66419572	26.85076828	0.662716698	5.02652703	1.370254269	0.241768202	0.793137495
MexAM1_META1p0328	dcp	Peptidyl-dipeptidase	92.50451003	78.91174214	84.27366488	61.75252675	51.2359565	-0.382875677	6.204004394	0.64951117	0.420287503	0.889001368
MexAM1_META1p0329	ftfL	formate-tetrahydrofolate ligase (formyltetrahydrofolate synthetase) (FHS) (FTHFS)	2476.941087	2126.205603	3069.692913	1283.785962	1741.954868	-0.179872829	11.06318044	0.091256341	0.762586014	0.965527304
MexAM1_META1p0330		putative copper ion binding protein; putative heavy metal transport/detoxification protein	88.0087091	37.09134213	85.61572793	34.09813433	22.99454092	-0.396302386	5.741516463	0.423403502	0.51524363	0.912546268
MexAM1_META1p0331		Conserved hypothetical protein; putative EAL domain	106.2916329	103.6157759	84.54997198	177.8046891	195.1040568	0.53922395	7.061652206	1.15055104	0.283433827	0.823476023
MexAM1_META1p0332		hypothetical protein	28.14643855	44.4319693	24.23607974	33.2186006	46.16949014	-0.070081969	5.141496661	0.018937814	0.890544912	0.984352476
MexAM1_META1p0333		conserved hypothetical protein with chemotaxis protein cheZ-like domain	97.00031096	184.7155896	94.73386216	185.6834597	153.7980736	0.03954138	7.162398718	0.006290076	0.936786055	0.991532217
MexAM1_META1p0334		putative response regulator receiver (CheY-like protein)	219.558569	762.437065	271.9651293	430.1012568	598.1888125	-0.179849755	8.83446741	0.100575846	0.751139687	0.964769475
MexAM1_META1p0335	ribF	putative riboflavin biosynthesis protein ribF	66.4833592	30.20950415	47.24851375	127.3101942	69.62256882	0.751641166	6.093839291	1.701405666	0.192104249	0.749547292
MexAM1_META1p0336		putative 2-hydroxyacid dehydrogenase	446.0924413	364.2433321	409.289757	271.1741392	237.8157212	-0.404696106	8.433386882	0.793751856	0.372968052	0.870464196
MexAM1_META1p0337		conserved hypothetical protein precursor	145.3369828	94.05178569	80.16853085	112.2007304	93.48908318	-0.328900198	6.715490334	0.517454356	0.471929606	0.903680754
MexAM1_META1p0338		Putative ferric uptake regulator family	559.9860649	359.055485	440.4335142	425.0925436	359.8093154	-0.17003533	8.744484419	0.139899947	0.708380499	0.951222258
MexAM1_META1p0339	fabA	Beta-hydroxyacyl-(acyl-carrier-protein) dehydratase	366.3669048	459.6714854	374.3171729	254.4444816	394.6431508	-0.275883368	8.53096516	0.376876087	0.539279862	0.918423824
MexAM1_META1p0340	fabB	3-oxoacyl-[acyl-carrier-protein] synthase I	592.5738098	490.727985	643.2034516	445.1459128	420.1408569	-0.107365862	9.0177922	0.052774071	0.818304629	0.976999785
MexAM1_META1p0341		hypothetical protein; putative exported protein	131.0321616	141.448239	182.836354	112.0248236	151.7308952	0.127670761	7.168125098	0.077401245	0.780850551	0.969971306
MexAM1_META1p0342	fabI	Enoyl-[acyl-carrier-protein] reductase (NADH)	93.94861579	96.20456578	112.1017369	72.63097037	83.9800625	-0.08639357	6.519941779	0.035655615	0.850228454	0.981099947
MexAM1_META1p0343	fliP	flagellar biosynthesis protein FliP	60.51620524	38.22066938	50.40630916	91.03637114	43.94445447	0.323989081	5.830256902	0.380660708	0.537249849	0.918423824
MexAM1_META1p0344		conserved hypothetical protein, putative inner membrane protein	237.7325037	263.8037891	246.4659314	57.55853955	111.0939262	-0.858241294	7.517668363	2.423296843	0.119543106	0.655957279
MexAM1_META1p0345		conserved hypothetical protein with putative exported protein, tetratricopeptide TPR_4 domain	85.88342139	59.67788728	58.10343546	186.5722517	87.2574799	0.604564127	6.579263704	1.200405199	0.273240707	0.820832383
MexAM1_META1p0346		hypothetical protein; putative exported protein	97.92671843	104.6039373	44.13019079	30.43186738	27.35440811	-1.576631555	5.926730547	10.901383	0.000960925	0.072105401
MexAM1_META1p0347		Peptidase S9, prolyl oligopeptidase	182.8564851	172.2929898	227.9928283	121.375656	124.8650929	-0.168127322	7.373722561	0.129870921	0.71856591	0.954705987
MexAM1_META1p0348	mucR	Transcriptional regulatory protein mucR	1287.324913	2006.002833	1358.680946	815.5962656	1112.540386	-0.587830513	10.36194505	1.196738364	0.27397455	0.820832383
MexAM1_META1p0349		hypothetical protein	119.3975738	118.8969854	102.2730987	42.32871848	104.306064	-0.522349496	6.606237486	1.102290769	0.293763925	0.832516289
MexAM1_META1p0350		conserved hypothetical protein	1.49860031	1.941031224	3.197267848	8.258358899	3.833676322	1.572935204	1.953882984	5.94710343	0.01474149	0.332681059
MexAM1_META1p0351		putative sulfur acceptor protein sufE	98.66239494	114.3443849	151.7715417	90.20312865	121.5576075	0.186003885	6.849393024	0.16161797	0.687671239	0.947404032
MexAM1_META1p0352		hypothetical protein; putative sensor protein; sensory_box: PAS domain S-box domain	116.972566	141.8364453	543.5750066	153.9554374	165.1186943	1.151685587	7.808776702	3.826690697	0.050442434	0.536640289
MexAM1_META1p0357		hypothetical protein; putative PYP-like sensor domain (PAS domain)	33.75937789	95.78106806	17.64418183	13.33187984	27.13641475	-1.740658251	5.227633286	9.686837747	0.001855927	0.108230762
MexAM1_META1p0358		conserved hypothetical protein	51.41561427	74.14739277	48.94582878	49.5316369	61.59439958	-0.234333312	5.836712187	0.240491097	0.623851644	0.936697995
MexAM1_META1p0359		putative lactoylglutathione lyase	134.6015551	165.5170262	129.2722494	79.38949278	111.4472258	-0.492122188	6.95453462	1.148126592	0.283941663	0.823476023
MexAM1_META1p0360		hypothetical protein	187.1888023	297.8600643	144.6270296	54.07743759	104.7646018	-1.261898221	7.300449796	6.251869209	0.012406232	0.301516646
MexAM1_META1p0361	pepN	aminopeptidase N, a cysteinylglycinase, (alpha-aminoacylpeptide hydrolase)	120.8144322	126.343487	115.8516189	83.39831498	71.2462435	-0.455167866	6.693621484	1.008936057	0.315157862	0.848762963
MexAM1_META1p0362		putative PAS sensor signal transduction histidine kinase	173.6741523	150.9063548	149.2453053	138.0682806	125.3687328	-0.238611096	7.204228934	0.294867594	0.587118014	0.926716218
MexAM1_META1p0363	rocF	arginase (arginine amidinase)	20.81692067	22.76300254	19.97305594	19.05347827	14.65817417	-0.284798971	4.282135533	0.370679825	0.542633938	0.918423824
MexAM1_META1p0364	zwf	Glucose-6-phosphate 1-dehydrogenase (G6PD)	283.6441677	354.8557993	258.5839712	155.4830486	206.2968882	-0.626664721	7.975829296	2.005430298	0.156736813	0.706425261
MexAM1_META1p0365		hypothetical protein	5.394961115	4.764349369	2.802543422	7.045528164	8.065754302	0.239810124	2.515913461	0.171602501	0.678691524	0.946809662
MexAM1_META1p0366		hypothetical protein	31.52510106	46.51416643	21.27564654	36.9496753	62.55657717	0.046385102	5.316547822	0.007179364	0.932475149	0.99079862
MexAM1_META1p0367		conserved hypothetical protein	30.68043543	52.61959192	17.2494574	25.02504945	37.94587858	-0.637724687	5.032692941	1.534742371	0.215402092	0.774079324
MexAM1_META1p0368	cutA	copper binding protein, copper sensitivity	60.78867802	56.43107142	50.40630916	24.35845545	38.16387194	-0.639663371	5.52359285	1.657669078	0.197918334	0.754988412
MexAM1_META1p0369	ppnK	putative inorganic polyphosphate/ATP-NAD kinase (Poly(P)/ATP NAD kinase)	72.91371689	50.64326922	44.72227743	56.43829131	42.6891134	-0.36555281	5.741714237	0.592085462	0.441613815	0.896968636
MexAM1_META1p0370		conserved hypothetical protein	1.525847588	1.835156794	0.986811064	5.406817934	4.442554326	1.114595038	1.583607126	2.347601074	0.125475968	0.659572885
MexAM1_META1p0371	rsmB	16S rRNA m5C967 methyltransferase, S-adenosyl-L-methionine-dependent	43.29592531	28.48022178	40.41978119	52.01284787	40.11829516	0.299941514	5.354865001	0.376841283	0.539298595	0.918423824
MexAM1_META1p0372		hypothetical protein; putative exported protein	29.07284601	42.59681251	25.14394591	63.03016523	75.41066836	0.606630874	5.560036464	1.156814719	0.28212712	0.823476023
MexAM1_META1p0373		conserved hypothetical protein precursor ; putative membrane protein	31.52510106	98.95730097	61.77437262	54.72551508	78.68056876	-0.003666945	6.02577361	4.43E-05	0.994691948	0.999612141
MexAM1_META1p0374		putative 2-amino-3-ketobutyrate coenzyme A ligase (AKB ligase) (Glycine acetyltransferase)	48.2276827	57.41923277	39.27508035	119.07961	86.99438447	0.631214677	6.135966079	1.318976683	0.250775787	0.803024888
MexAM1_META1p0375		hypothetical protein	3.623888022	6.140716965	25.61761523	3.786624204	4.17194188	1.191994026	3.093990169	2.394218839	0.12178457	0.658624123
MexAM1_META1p0376	fabD	malonyl-CoA-[acyl-carrier-protein] transacylase	182.7747432	94.54586637	144.0349429	178.9156791	128.7814564	0.118872546	7.188436992	0.061992678	0.803373708	0.971618241
MexAM1_META1p0377	fabG	3-oxoacyl-[acyl-carrier-protein] reductase	190.3222393	179.9159488	207.9408274	138.2164126	162.1720254	-0.127834403	7.457073467	0.084199831	0.771684601	0.968266875
MexAM1_META1p0378	acpP	Acyl carrier protein (ACP)	2448.685659	2747.335595	3524.691759	1836.309057	3245.635477	0.143074869	11.4307337	0.055606665	0.813579599	0.975223309
MexAM1_META1p0379	fabF	3-oxoacyl-[acyl-carrier-protein] synthase II	958.0143071	859.029837	1055.729949	455.0985315	610.7422232	-0.361489595	9.621475839	0.483092727	0.487024768	0.908583449
MexAM1_META1p0380		conserved hypothetical protein	572.9557694	540.8418821	481.800634	383.6989083	423.2904851	-0.374469075	8.908451564	0.704234394	0.401364524	0.878354976
MexAM1_META1p0381		putative haloacid dehalogenase-like hydrolase	4.604790043	3.282107343	4.223551355	6.980720415	5.179221541	0.471607917	2.302410697	0.732971062	0.391921844	0.876240904
MexAM1_META1p0382		putative glycoside hydrolase or sugar phosphorilase	29.61779158	28.72726212	41.20923004	25.10837369	27.73025873	0.102681279	4.929515142	0.045148983	0.831730316	0.978228269
MexAM1_META1p0383		putative acetate kinase (ackA)	13.13318817	24.63345081	53.84041166	14.73913382	14.3725277	0.548283206	4.588289122	0.749034346	0.386782135	0.874045432
MexAM1_META1p0384		putative membrane protein, component of efflux system	23.86861584	18.06923613	65.5637271	27.73771666	22.09249943	0.873441021	4.973906597	2.360776898	0.124420212	0.658850216
MexAM1_META1p0385		putative ABC transporter, fused tandem ATPase and permease domains	33.13269049	28.16259849	23.367686	32.05206111	28.78264047	-0.126311557	4.86524723	0.071766922	0.788781305	0.970724291
MexAM1_META1p0386		putative ABC-2 transporter, permease	17.43825815	20.9984287	12.11803987	15.10020557	15.59780072	-0.427775628	4.02462317	0.84710469	0.357372699	0.866089833
MexAM1_META1p0387	xfp	D-xylulose 5-phosphate/D-fructose 6-phosphate phosphoketolase	41.33412127	64.86573437	34.89363923	30.95958762	39.94540388	-0.590158847	5.405916358	1.54161191	0.214378035	0.773083475
MexAM1_META1p0388		Salicylate hydroxylase (Salicylate 1-monooxygenase)	36.37511661	20.25730769	34.61733213	47.09671718	31.24822053	0.410945517	5.086711965	0.644913699	0.421937056	0.889034656
MexAM1_META1p0390	cysA	putative sulfate/thiosulfate transporter subunit ; ATP-binding component of ABC superfamily	68.14544318	75.66492628	58.6955221	73.40866336	76.24505674	-0.049828201	6.139086572	0.011275583	0.915434342	0.988970468
MexAM1_META1p0391	fbpA	ABC transporter, periplasmic protein precursor, putative iron transporter	106.1281492	89.25214485	124.5750287	67.72409792	88.94129068	-0.059887289	6.574637691	0.016310397	0.898376762	0.984977857
MexAM1_META1p0392	fpbB	ABC transporter, permease precursor, putative iron transporter	42.26052874	29.32721723	45.63014361	43.79152197	39.28390679	0.260916999	5.325378173	0.293966954	0.587689556	0.926716218
MexAM1_META1p0393		conserved exported hypothetical protein	6.593841363	4.517309031	6.434008138	31.92244561	34.6233591	2.131299919	4.091118774	9.705984558	0.001836689	0.108230762
MexAM1_META1p0394		conserved hypothetical protein	11.06239501	11.57560439	9.828638199	5.962312927	7.486944347	-0.548089122	3.195916908	1.245231994	0.264465098	0.815400095
MexAM1_META1p0395		conserved hypothetical protein; putative exported protein	3.378662517	3.811479495	7.144512104	7.888028904	4.119322793	0.826790436	2.408406582	2.172797714	0.140470475	0.683896402
MexAM1_META1p0396		putative flavin containing amine oxidase	8.909860024	3.917353926	8.052378283	19.02570352	8.990346827	0.906549761	3.306580964	2.416906426	0.120031763	0.655990917
MexAM1_META1p0397		putative cyclic nucleotide-binding domain	18.20118194	11.54031292	16.69684321	22.20128323	20.8597094	0.421890421	4.167830528	0.756663218	0.384374781	0.874045432
MexAM1_META1p0398		hypothetical protein	56.07489887	49.16102719	36.94620624	42.28242723	39.31397484	-0.413037148	5.484706527	0.786085114	0.375286532	0.871844061
MexAM1_META1p0399		hypothetical protein	20.59894244	13.65780152	17.17051252	24.80285145	22.01732931	0.316970174	4.301798336	0.425948878	0.513983497	0.911725761
MexAM1_META1p0400		hypothetical protein; putative exported protein	1.525847588	1.305784642	0.749976409	5.869730428	6.231603277	1.603967087	1.736339547	4.096921147	0.04296138	0.51390652
MexAM1_META1p0401		hypothetical protein	2.479502331	2.470403377	1.618370145	4.1014047	4.186975905	0.426023773	1.620905041	0.460306226	0.497480893	0.909302546
MexAM1_META1p0403	cysP	ABC transporter, periplasmic protein, putative sulfate/thiosulfate transporter	194.7635457	271.8149544	240.7424272	147.4746625	169.2756022	-0.328289438	7.678012494	0.528983238	0.467034641	0.903680754
MexAM1_META1p0404	cysU	ABC transporter, permease, putative sulfate/thiosulfate transporter	100.3517262	100.6512919	113.6806346	84.00935948	93.00799439	-0.052886214	6.619813981	0.014092169	0.905504762	0.987363042
MexAM1_META1p0405	cysW	ABC transporter, permease, putative sulfate/thiosulfate transporter	97.0820528	89.95797438	106.1019256	50.73520938	64.24790496	-0.34434369	6.350382177	0.492521676	0.482804594	0.907312788
MexAM1_META1p0406	cysA	ABC transporter, ATPase, putative sulfate/thiosulfate transporter	327.1580713	284.8728008	351.3442113	189.1645617	222.7666624	-0.266556024	8.103494012	0.343440331	0.557850097	0.918423824
MexAM1_META1p0410		conserved hypothetical protein, putative integral membrane protein	92.72248826	128.4609756	79.9316962	54.37370159	109.5754897	-0.443909245	6.539498557	0.853200689	0.355648453	0.865547552
MexAM1_META1p0411	nth	endonuclease III DNA glycosylase/apyrimidinic (AP) lyase	56.67433899	56.92515209	49.18266344	27.28406242	42.77931755	-0.51555942	5.54081781	1.108852948	0.292331428	0.832516289
MexAM1_META1p0412	purC	phosphoribosylaminoimidazole-succinocarboxamide synthetase (SAICAR synthetase)	1374.543451	1741.63438	1731.695528	596.8238207	1240.915923	-0.389069723	10.38487337	0.452966244	0.500929688	0.910731483
MexAM1_META1p0413		conserved hypothetical protein, putative glycosyl transferase	55.7751788	33.66806888	41.20923004	52.82757386	48.23666855	0.084716695	5.536073959	0.02968659	0.86320328	0.981099947
MexAM1_META1p0414		putative glycosyl transferase	33.07819593	22.19833891	25.775505	46.96710168	35.36002631	0.383190359	5.034024472	0.583097246	0.445100854	0.899281466
MexAM1_META1p0415		conserved hypothetical protein	54.65804039	67.4067207	52.45887617	83.75012848	71.1861074	0.180218829	6.043453129	0.137497054	0.710782068	0.951222258
MexAM1_META1p0416		conserved hypothetical protein; putative exported protein; putative invasion protein	165.036765	110.4976139	115.6937292	160.9639325	118.7387278	-0.063858164	7.068605451	0.018903211	0.890644328	0.984352476
MexAM1_META1p0417		hypothetical protein	116.9998133	91.05201017	160.9291483	86.68499369	83.14567412	0.083361054	6.751429869	0.029662347	0.863258599	0.981099947
MexAM1_META1p0418		putative metal-dependent hydrolase	45.61194398	41.60865116	42.94601751	58.13255104	50.0858536	0.208683498	5.576993703	0.188965958	0.663778638	0.946015269
MexAM1_META1p0419	depA	intracellular PHB depolymerase	113.8118817	110.7446542	105.2335319	88.72180867	85.03996124	-0.271990617	6.654125876	0.382373238	0.536335848	0.918423824
MexAM1_META1p0420	regS	two component sensor histidine kinase, RegS	126.563608	104.4980628	114.8648079	90.51790915	103.2160972	-0.167689042	6.75415452	0.141481458	0.706812662	0.951222258
MexAM1_META1p0421	regR	two-component transcriptional regulator RegR, Fis family	165.9904198	161.1761746	146.0875099	140.7253983	136.6668024	-0.212731459	7.230230056	0.238636205	0.625192859	0.936697995
MexAM1_META1p0422		conserved hypothetical protein; putative exported protein	187.3795333	193.4678759	159.4291955	51.56845187	110.8308308	-0.828288087	7.134268198	2.589176317	0.107596277	0.646910151
MexAM1_META1p0423	yexA	Phosphoribosylformylglycinamidine synthetase PurS	154.4375737	215.6662148	164.4027233	162.241571	255.4055302	0.068399467	7.57349228	0.022413075	0.880993444	0.983194579
MexAM1_META1p0424	purQ	phosphoribosylformylglycinamidine synthase I	140.4869672	104.2510225	148.8900534	168.6390217	137.0727211	0.308348381	7.128420537	0.460861244	0.497221745	0.909302546
MexAM1_META1p0425	apt	adenine phosphoribosyltransferase	113.7846344	110.5681968	143.7981083	79.13952004	108.2449785	-0.023428768	6.79572079	0.00252226	0.959945393	0.997445036
MexAM1_META1p0426	suhB	inositol monophosphatase	128.4709175	103.8981077	160.0607546	100.7205005	118.220054	0.120525549	6.93403006	0.067485446	0.79503378	0.970724291
MexAM1_META1p0427	thiE	thiamine-phosphate pyrophosphorylase (TMP pyrophosphorylase) (TMP-PPase) (thiamine-phosphate synthase)	4.277822703	2.682152237	5.052472648	11.68391136	5.201772579	1.071985056	2.558648778	3.184752494	0.074328253	0.583258172
MexAM1_META1p0428	thiG	thiazole synthase	43.02345253	36.13847225	53.56410456	37.63478579	30.82726784	0.038406843	5.33027734	0.006096831	0.937762663	0.991532217
MexAM1_META1p0429	thiS	thiamin biosynthesis proteinsulfur carrier) ThiS	4.059844476	2.399820423	4.184078912	5.74937318	2.615920314	0.370310261	1.944429352	0.381403544	0.536853039	0.918423824
MexAM1_META1p0430	thiO	glycine oxidase	23.37816483	23.96291275	18.74941022	32.83901235	32.71403795	0.24881562	4.723108285	0.257830278	0.611614717	0.935896799
MexAM1_META1p0431		putative Adenylate/Guanylate cyclase	155.5547122	136.2956834	129.2722494	147.38208	117.4307677	-0.151695739	7.100286679	0.116711856	0.732628477	0.963225485
MexAM1_META1p0432		hypothetical protein	45.91166404	46.8670812	50.4457816	33.62596359	48.15398141	-0.07415681	5.492217565	0.023841328	0.87728933	0.983182355
MexAM1_META1p0433		hypothetical protein	59.29007771	49.51394196	36.15675739	32.6445891	32.40584044	-0.68967991	5.392302258	2.221782815	0.136075845	0.680492721
MexAM1_META1p0434		major facilitator superfamily (MFS_1) transporter (Putative tartrate transporter, ttuB)	4.850015548	3.42327325	2.605181209	14.55396882	7.607216546	1.000518618	2.759126898	2.247189965	0.133857282	0.677215643
MexAM1_META1p0435	rpoD	sigma D (sigma 70) factor of RNA polymerase	1085.667806	1205.733305	1220.961593	1001.3075	1215.177673	0.000141353	10.16212757	7.70E-08	0.999778575	0.999778575
MexAM1_META1p0436	dnaG	DNA primase	99.53430785	101.8512021	63.9848294	138.8737483	159.7891325	0.264051207	6.819032603	0.273164626	0.601216771	0.932213915
MexAM1_META1p0437	gnl	Gluconolactonase (D-glucono-delta-lactone lactonohydrolase)	11.68908242	13.65780152	150.0742266	14.86874932	12.40307045	2.220668829	5.334841614	5.961504252	0.014621561	0.332681059
MexAM1_META1p0438		conserved exported hypothetical protein	10.62643856	13.58721857	49.81422252	20.3959245	16.09392354	1.246685336	4.463348528	4.625159465	0.031506332	0.44606725
MexAM1_META1p0439	gatB	Aspartyl/glutamyl-tRNA(Asn/Gln) amidotransferase subunit B (Asp/Glu-ADT subunit B)	300.7554585	326.2697031	331.5685176	208.8290845	322.4798318	-0.124386908	8.219106098	0.078009081	0.780013794	0.969780309
MexAM1_META1p0440	carA	carbamoyl phosphate synthetase, glutamine amidotransferase small subunit	245.3344944	189.6563964	258.1497744	227.5677822	204.2146758	0.080401749	7.813820857	0.033572833	0.854618413	0.981099947
MexAM1_META1p0441		hypothetical protein; putative membrane protein	432.8775113	385.1358864	268.4520819	116.7094981	118.3929452	-1.285315615	8.04573023	6.97588484	0.008261536	0.257559056
MexAM1_META1p0442		hypothetical protein	50.57094864	35.99730634	47.20904131	81.72257175	44.98931919	0.421685958	5.705210786	0.689961424	0.406177502	0.880421159
MexAM1_META1p0443	flgB	Flagellar basal-body rod protein flgB	177.4887712	212.7017307	153.6662189	224.4014608	214.069479	0.016961711	7.618539137	0.001470991	0.969405832	0.998598784
MexAM1_META1p0444	flgC	flagellar biosynthesis; cell-proximal portion of basal-body rod	11.19863141	24.84519967	12.90748872	36.58860355	25.69314837	0.477997376	4.482237982	0.709306325	0.399674191	0.878354976
MexAM1_META1p0445	fliE	Flagellar hook-basal body complex protein FliE	78.79912902	43.72613977	57.90607324	51.84619937	35.69829187	-0.338121133	5.744126792	0.46080175	0.497249512	0.909302546
MexAM1_META1p0446	flgA	Flagella basal body p ring formation protein FlgA	75.66569201	27.28031157	52.41940373	69.14986841	44.4480943	0.104229006	5.750779984	0.037212572	0.847032896	0.981099947
MexAM1_META1p0447	flgG	flagellar biosynthesis; cell-distal portion of basal-body rod	246.4516328	166.1875643	224.2429462	97.78563531	135.81738	-0.435344951	7.443488951	0.80650669	0.369155069	0.870464196
MexAM1_META1p0448	flgI	flagella basal body P-ring protein	132.0130637	55.83111631	100.2994766	178.4805413	94.15809728	0.404404359	6.810412031	0.58295269	0.445157282	0.899281466
MexAM1_META1p0449		conserved hypothetical protein; putative exported protein	50.02600307	27.77439225	50.7220887	35.49613007	40.68207109	0.120096735	5.356109338	0.057790925	0.81002217	0.974579659
MexAM1_META1p0450	flgH	flagellar L-ring protein FlgH	114.7655365	68.88896273	92.48393293	57.88257829	54.96439465	-0.4246541	6.281332917	0.749965053	0.386487295	0.874045432
MexAM1_META1p0451	fliL	Flagellar basal body-associated protein FliL	81.82357692	49.79627378	77.5238772	46.18015044	62.27844771	-0.086734269	5.98926998	0.030660146	0.861000753	0.981099947
MexAM1_META1p0452	fliP	flagellar biosynthesis protein FliP	76.37412124	63.70111564	68.99782961	62.09508199	68.38226177	-0.075074347	6.086101403	0.025719094	0.872588253	0.981962259
MexAM1_META1p0453		Hypothetical protein	2.016298599	3.846770972	2.407818997	2.962639964	3.788574248	0.066615379	1.610179996	0.012305662	0.911671151	0.988970468
MexAM1_META1p0454	fliF	Flagellar M-ring protein FliF	236.8878381	155.211915	213.3485521	249.5746422	268.635472	0.31480191	7.812482623	0.490337421	0.483776827	0.907312788
MexAM1_META1p0455		conserved hypothetical protein	21.47085535	10.94035781	17.17051252	26.21936368	19.50664717	0.371532773	4.258355537	0.53800802	0.463259442	0.903680754
MexAM1_META1p0456	motB	Chemotaxis protein MotB	118.7708864	53.96066804	70.22147532	95.32294084	72.99770738	-0.119279927	6.362916493	0.056874063	0.811506627	0.974579659
MexAM1_META1p0457	motC	chemotaxis protein MotC	96.21013989	44.74959259	68.56363274	86.4442792	67.37498211	0.072685939	6.18431007	0.020859457	0.885162482	0.984352476
MexAM1_META1p0460		conserved hypothetical protein	51.79707616	30.24479562	40.3408363	43.26380172	34.49556989	-0.059736058	5.324121374	0.015005224	0.902506362	0.986303308
MexAM1_META1p0461		Two-component response regulator	318.6569204	404.4403242	211.8091268	167.2595425	207.4094061	-0.887105682	8.032843027	4.276982605	0.038631871	0.489605948
MexAM1_META1p0462		conserved hypothetical protein	144.9282736	110.9916946	98.83899619	113.9227649	127.323156	-0.174661867	6.897770716	0.149784558	0.698741327	0.950512003
MexAM1_META1p0463	flhB	Flagellar biosynthetic protein flhB	138.7703887	91.47550789	76.69495591	100.5260773	101.3142931	-0.31012657	6.669598929	0.462008221	0.496686921	0.909302546
MexAM1_META1p0464	fliG	flagellar motor switch protein FliG	93.64889572	69.66537522	75.27394797	152.9925794	125.3536987	0.529836814	6.693372211	1.180522749	0.2772496	0.820832383
MexAM1_META1p0465	fliN	flagellar motor switch protein fliN	34.38606529	66.31268492	39.63033234	81.23188451	70.29909993	0.340542313	5.869313218	0.408503731	0.522729931	0.914103639
MexAM1_META1p0466		conserved hypothetical protein; putative exported protein	9.236827364	21.10430313	22.93348913	38.82910003	72.77971403	1.565248332	5.050472823	6.398972409	0.011418644	0.286866213
MexAM1_META1p0467		hypothetical protein	37.95545876	24.06878718	40.3408363	40.791849	39.29894081	0.372003156	5.191462407	0.576870826	0.447541478	0.899281466
MexAM1_META1p0468	fliM	Flagellar motor switch protein FliM	143.1027059	91.51079936	128.5617454	125.412253	152.8734811	0.209199961	7.003882213	0.201426352	0.65357199	0.946015269
MexAM1_META1p0469	motA	Chemotaxis protein MotA (Motility protein A)	172.5025193	187.6447822	167.7578809	146.0674085	248.4071917	0.057710102	7.527651627	0.016366201	0.898204011	0.984977857
MexAM1_META1p0470	hslV	ATP-dependent protease hslV	65.50245718	63.38349235	83.16843649	36.34788906	43.56860385	-0.246370581	5.866762869	0.228318937	0.632773122	0.938373778
MexAM1_META1p0471	hslU	ATP-dependent hsl protease ATP-binding subunit hslU	152.0398133	180.7982357	208.1381897	126.4399187	143.0487459	-0.064113563	7.340567309	0.020019301	0.887483192	0.984352476
MexAM1_META1p0472		putative membrane protein DUF6 precursor, putative threonine and homoserine efflux protein	10.29947122	5.999551057	12.59170918	19.51639076	10.56891943	0.803019271	3.569837034	2.326020704	0.127226742	0.662970603
MexAM1_META1p0473		Beta-lactamase-like protein	73.02270601	60.52488273	68.40574297	44.43959946	40.33628852	-0.387841124	5.841105207	0.634930951	0.425552356	0.889675808
MexAM1_META1p0474		putative rieske 2Fe-2S family protein	76.48311036	71.53582349	77.20809766	64.75219971	55.61837472	-0.168643879	6.11109458	0.128479384	0.720013905	0.955219229
MexAM1_META1p0475		hypothetical protein	298.1669671	264.8625334	125.4434225	206.9311432	212.5660766	-0.631865182	7.792016497	1.969135777	0.160539624	0.713892785
MexAM1_META1p0476		conserved hypothetical protein	175.3634835	132.6959528	136.7720135	100.664951	115.9198482	-0.387251514	7.047503004	0.736251006	0.390864467	0.875951168
MexAM1_META1p0477	ffh	signal recognition particle protein, GTPase	778.3730009	739.0035244	890.024635	723.8284927	822.0604757	0.09790676	9.626952251	0.041405984	0.838756278	0.980681164
MexAM1_META1p0478		putative chorismate mutase	215.934681	243.6876474	182.7179366	53.78117359	126.4812506	-0.925880412	7.361621853	3.169183439	0.075039955	0.584823096
MexAM1_META1p0479	rpsP	ribosomal protein S16	1428.356826	1195.075279	2149.037663	632.1533023	909.0247921	-0.092756736	10.30226085	0.023372038	0.87849357	0.983182355
MexAM1_META1p0480		putative 16S rRNA processing protein	253.617667	188.5623606	307.6482174	84.35191472	114.1759013	-0.390382818	7.566814897	0.501514863	0.47883526	0.905623209
MexAM1_META1p0481		conserved hypothetical protein; putative membrane protein	15.28572316	21.10430313	18.67046533	52.90163986	34.79625038	0.963911566	4.842170678	3.080969871	0.079213277	0.591849667
MexAM1_META1p0482		conserved hypothetical protein; putative exported protein	4.141586311	2.929192575	28.61752086	7.517698908	4.555309512	1.933555454	3.241406435	6.933118024	0.008461405	0.257559056
MexAM1_META1p0483		hypothetical protein; putative exported protein	10.21772939	7.658250467	44.91963964	4.88835594	6.720209083	1.072268891	3.881750827	1.842749541	0.174629026	0.732051705
MexAM1_META1p0484	trmD	tRNA (guanine)-methyltransferase	9.100590972	9.599281692	14.99952818	20.06262751	14.28232355	0.815435417	3.774041462	2.765577371	0.096311932	0.627790072
MexAM1_META1p0485	serC	phosphoserine aminotransferase	537.779533	437.7201869	569.745236	611.914768	639.697755	0.315840079	9.127802982	0.468522345	0.493667746	0.908762808
MexAM1_META1p0486	serA	phosphoglycerate dehydrogenase	65.093748	64.65398551	84.07630267	48.63358666	49.55966273	-0.095278326	5.96309754	0.037917202	0.845609494	0.981099947
MexAM1_META1p0487		conserved hypothetical protein	24.27732502	14.01071629	30.47272566	15.86864031	17.94310859	0.160104533	4.357962128	0.097772342	0.754519467	0.96512089
MexAM1_META1p0488		putative translation initiation factor, aIF-2B alpha subunit (eIF-2B)	98.0902021	65.8891872	96.66801184	93.11947737	72.48655054	0.092337641	6.414075472	0.038196824	0.845048444	0.981099947
MexAM1_META1p0489		putative DNA-binding protein	5.095241053	8.434662957	35.16994633	9.591546883	10.11789869	1.432398014	3.766554566	4.868163035	0.027356606	0.424325947
MexAM1_META1p0490		putative multidrug efflux system transporter mdtK	8.283172622	3.352690297	7.499764088	20.14595175	11.44089287	1.163133682	3.362330109	3.780625439	0.051849277	0.53693588
MexAM1_META1p0491		ABC transporter, fused ATPase and permease domains	74.60304815	57.5251072	82.02373565	79.80611403	65.05222528	0.194808468	6.166560049	0.169923277	0.680180002	0.947146317
MexAM1_META1p0492		putative rRNA methylase	31.225381	27.8449752	26.84126094	33.09824335	19.70208949	-0.154056736	4.795198905	0.10403033	0.747045661	0.964769475
MexAM1_META1p0493		putative methyl-accepting chemotaxis sensory transducer	97.0820528	134.0723204	89.79980684	183.2392818	136.7945916	0.241540867	7.003118104	0.242922854	0.622103	0.936697995
MexAM1_META1p0494		conserved hypothetical protein	17.08404353	14.78712878	14.80216596	30.50593338	21.65651272	0.487482525	4.311985175	0.937608456	0.332893645	0.855355857
MexAM1_META1p0495		conserved hypothetical protein; putative membrane protein	4.604790043	3.776188018	6.197173483	6.249318674	4.555309512	0.432866079	2.354074292	0.651078454	0.419727368	0.888870519
MexAM1_META1p0496		putative inner membrane protein (yqiK-like)	25.939409	21.70425824	32.24898558	43.56932397	24.21981394	0.485095734	4.887048978	0.957191381	0.327895523	0.853231757
MexAM1_META1p0497		putative TonB-dependent siderophore receptor	40.18973558	40.69107276	34.57785969	39.09758927	39.89278479	-0.094992508	5.282670468	0.040787682	0.839948304	0.980755693
MexAM1_META1p0498	hemF	Coproporphyrinogen III oxidase, aerobic (Coproporphyrinogenase) (Coprogen oxidase)	130.1057542	143.1775214	139.2587774	95.35071559	119.5280141	-0.211214234	6.971353846	0.217206726	0.641176545	0.941050335
MexAM1_META1p0499		Exodeoxyribonuclease V	125.9096733	87.20523919	118.180493	116.0984536	79.16165755	-0.028644361	6.718753884	0.003827113	0.950671403	0.994576582
MexAM1_META1p0500		conserved hypothetical protein; putative aminotransferase	141.5768584	269.0975107	231.3479859	210.1530142	195.6452817	0.048686242	7.711323428	0.011269581	0.91545677	0.988970468
MexAM1_META1p0501		Two-component response regulator	154.5738101	81.17039666	63.78746719	217.3188996	196.4120169	0.433587991	7.157756555	0.580426633	0.446145143	0.899281466
MexAM1_META1p0502		putative flagellin (flaA-like; flaB-like)	1065.423078	2386.762577	1630.369768	1669.197647	2408.683799	0.140588462	10.83930736	0.055909239	0.813082457	0.975016778
MexAM1_META1p0503		conserved hypothetical protein	21.68883357	12.42259984	12.90748872	41.42141	32.21039812	0.759114971	4.601336413	1.748671791	0.186043794	0.747013051
MexAM1_META1p0504		hypothetical protein	10.54469673	3.670313588	2.210456784	19.46084126	12.27528124	0.672881324	3.293615772	0.833042	0.361394375	0.867433201
MexAM1_META1p0505		hypothetical protein	294.243359	160.1880132	191.7965984	147.715377	184.317144	-0.380052399	7.612255589	0.696391908	0.403998728	0.879784014
MexAM1_META1p0506	flgF	Flagellar basal-body rod protein flgF	165.1457541	98.18088848	126.2328713	135.8370423	109.6807279	-0.087592128	6.989223237	0.035302452	0.8509633	0.981099947
MexAM1_META1p0507	fliI	flagellum-specific ATP synthase	118.9071228	36.42080407	70.53725487	158.8530516	79.47737207	0.406715866	6.538226753	0.4882049	0.484729152	0.90738837
MexAM1_META1p0508	flgE	flagellar hook protein FlgE	333.7519126	412.8044042	353.5546681	168.8612197	244.8741958	-0.545597622	8.241900738	1.38076591	0.239970728	0.792677453
MexAM1_META1p0509	flgK	FlgK protein	104.5205598	50.04331411	71.72142814	154.1776354	76.61339035	0.383902435	6.515806509	0.517653531	0.471844339	0.903680754
MexAM1_META1p0510	flgL	FlgL protein	247.7322549	197.6322701	230.1638126	98.77626805	133.8328887	-0.530014199	7.504527418	1.238332454	0.265792673	0.816975635
MexAM1_META1p0511	flaF	Flagellar protein FlaF	28.25542766	18.28098499	21.98615051	19.20161027	20.07794011	-0.189068609	4.431706421	0.161350891	0.687915818	0.947404032
MexAM1_META1p0512	flbT	flagellum biosynthesis repressor protein FlbT	95.28373243	43.26735057	84.19471999	60.28972327	40.11829516	-0.171691158	6.013957655	0.102831105	0.748458291	0.964769475
MexAM1_META1p0513	flgD	FlgD (basal-body rod modification protein)/hook formation protein	121.7953343	95.42815329	111.9833196	52.67018361	74.19291236	-0.448644033	6.510750154	0.861028703	0.353450976	0.865547552
MexAM1_META1p0514		Putative outer proteins translocation protein S	44.00435455	35.75026601	43.85388369	53.03125535	67.27726095	0.456808812	5.610665508	0.871934479	0.350420319	0.863818076
MexAM1_META1p0515	flhA	flagellar export protein FlhA	245.3889889	152.7415116	200.4015909	158.6123371	180.115134	-0.147710784	7.550519831	0.109478953	0.740738122	0.964664637
MexAM1_META1p0516	fliR	Flagellar biosynthesis protein FliR	55.1484914	35.07972795	39.47244257	31.84837961	53.88194486	-0.112369378	5.430528464	0.052191313	0.819293173	0.976999785
MexAM1_META1p0517		conserved hypothetical protein	7.111539652	2.293945993	3.710409601	18.39614253	8.388985835	1.112782351	3.026271396	2.547647907	0.110458588	0.646910151
MexAM1_META1p0518		conserved hypothetical protein	28.25542766	12.24614245	18.94677243	34.94989332	26.76808114	0.409254733	4.604579815	0.590322031	0.442294618	0.897597902
MexAM1_META1p0519		conserved hypothetical protein	49.75353029	23.71587242	44.8801672	26.48785293	29.11338901	-0.134538345	5.120462563	0.065834954	0.797500523	0.971074166
MexAM1_META1p0520		conserved hypothetical protein; putative membrane or exported protein	93.10395016	63.55994973	75.82656217	51.74435862	68.96858874	-0.258168374	6.142606556	0.289585389	0.590486346	0.926716218
MexAM1_META1p0521		putative dihydrodipicolinate synthase (dapA-like)	66.37437009	43.86730567	45.35383651	48.71691091	48.80796149	-0.210882844	5.662717203	0.196405266	0.657638193	0.946015269
MexAM1_META1p0522		conserved hypothetical protein	61.1973872	59.11322365	37.06462357	75.00108234	72.26855718	0.031250888	5.930976078	0.003893591	0.950245376	0.994576582
MexAM1_META1p0523		conserved hypothetical protein	10.19048211	17.0457833	10.53914217	29.60788314	27.91818404	0.738977434	4.26224764	1.73211389	0.188141159	0.748374168
MexAM1_META1p0524		conserved hypothetical protein with putative peptidoglycan-binding domain-containing protein; putative membrane protein	12.15228615	16.79874296	15.71003214	33.17230935	23.67107204	0.74226083	4.350826468	2.076923089	0.149541353	0.693737824
MexAM1_META1p0525		Two-component sensor histidine kinase with a PAS domain	80.73368578	82.29972392	83.12896404	188.7942317	102.4117769	0.614464546	6.749170323	1.515345491	0.21832522	0.777346559
MexAM1_META1p0526		hypothetical protein; putative membrane or exported protein	8.664634519	6.317174349	10.53914217	18.22023578	15.67297085	0.984425843	3.584220647	3.682554398	0.054984552	0.540046385
MexAM1_META1p0527	qxtB	Cytochrome bd ubiquinol oxidase, subunit II	40.13524102	66.70089117	90.86556279	55.30878483	60.63222199	0.367618283	5.970944571	0.533268308	0.465236027	0.903680754
MexAM1_META1p0528		conserved exported hypothetical protein	1.798320372	3.529147681	4.026189142	3.499618457	5.727963446	0.734794952	1.918470463	1.504256328	0.220017616	0.778242877
MexAM1_META1p0530		Major facilitator superfamily transport protein	18.96410574	18.88094009	20.40725281	14.83171632	17.63491108	-0.10353809	4.182036966	0.049281719	0.824317883	0.977923556
MexAM1_META1p0531		Major facilitator superfamily transport protein	6.375863136	6.811255024	5.052472648	13.39668759	11.92949867	0.623294369	3.142940232	1.272371311	0.259322295	0.811233219
MexAM1_META1p0532		putative transcriptional regulator, HxlR family	12.66998444	9.105201017	9.907583084	14.57248532	11.12517835	0.125235246	3.527967749	0.066362702	0.796708226	0.970724291
MexAM1_META1p0533		Penicillin-binding protein 1A	56.7833281	45.27896475	40.45925363	102.183304	60.46684772	0.408289846	5.933960316	0.597223031	0.439639531	0.89670525
MexAM1_META1p0534		putative Methyl-accepting chemotaxis protein/ histidine kinase	26.81132191	33.95040069	19.18360709	56.74381356	40.35883956	0.352708623	5.150426267	0.412658754	0.520623102	0.913563427
MexAM1_META1p0535	amn	AMP nucleosidase	77.89996883	70.51237066	79.53697177	51.36477037	51.36374571	-0.289115119	6.047020506	0.360528436	0.548212902	0.918423824
MexAM1_META1p0536		Conserved hypothetical protein	17.43825815	13.0931379	14.05218955	25.81200069	15.47001151	0.273777159	4.108258398	0.302088302	0.582576195	0.926657366
MexAM1_META1p0537		conserved hypothetical protein	4.468553651	2.929192575	5.960338827	8.869403392	6.043677967	0.910987879	2.520867434	2.7630793	0.096462403	0.627790072
MexAM1_META1p0538		hypothetical protein	8.255925343	8.822869202	7.815543628	6.758522418	10.21561985	-0.046404813	3.071877489	0.008899006	0.924843412	0.990433749
MexAM1_META1p0539		conserved hypothetical protein	4.604790043	4.129102787	12.63118162	6.369675922	3.788574248	0.791429078	2.64883657	1.711932607	0.190734816	0.748374168
MexAM1_META1p0540		Histone deacetylase family protein	4.82276827	3.599730634	2.447291439	6.425225422	3.345070517	-0.042598512	2.070676453	0.005127898	0.942912803	0.99250967
MexAM1_META1p0541		Ceramide glucosyltransferase	2.016298599	1.623407933	1.69731503	10.00816813	5.735480459	1.680025727	2.137805897	5.423768546	0.01986444	0.377361493
MexAM1_META1p0542		Putative crescentin (creS)	64.98475889	93.09891582	58.18238034	44.55069846	56.86619878	-0.571266792	5.989283381	1.46004894	0.226922334	0.781058434
MexAM1_META1p0543		hypothetical protein, putative chaperone-like protein	39.75377913	56.99573505	61.3007033	17.73880678	25.86603966	-0.469727187	5.331090481	0.673659677	0.41177858	0.884881587
MexAM1_META1p0544		hypothetical protein, lamin-like protein	18.28292378	30.59771039	23.88082775	15.49831031	21.36334923	-0.27197927	4.453876032	0.313076735	0.575798287	0.924593863
MexAM1_META1p0545		permease; putative ethanolamine transporter	3.896360806	5.152555614	3.513047388	6.508549671	6.697658046	0.307231695	2.388729851	0.30471448	0.58094185	0.926238565
MexAM1_META1p0546		putative Glutamine amidotransferase, class-I family protein (guaA-like)	10.27222394	8.646411818	8.486575152	9.684129382	8.178509488	-0.107015399	3.183533075	0.049112797	0.824614327	0.977923556
MexAM1_META1p0547		Putative oxidoreductase, aldo/keto reductase family	12.5882426	10.83448338	13.57852024	13.72998458	13.74109866	0.224242002	3.693395564	0.222449819	0.637179586	0.939742889
MexAM1_META1p0550		Oxidoreductase	34.05909795	19.86910144	28.45963109	30.54296638	18.43923141	-0.063746745	4.716777244	0.016399741	0.898100324	0.984977857
MexAM1_META1p0551		putative membrane protein, putative DedA family protein	29.50880246	31.26824845	25.34130813	13.96144083	15.67297085	-0.73183416	4.530553926	2.284126529	0.130703707	0.670549525
MexAM1_META1p0552		putative DsbB-like disulfide oxidoreductase precursor	9.100590972	5.540761859	8.170795611	17.62770779	11.0951103	0.749469344	3.380634216	1.964117879	0.161073603	0.713892785
MexAM1_META1p0553		conserved hypothetical protein	11.49835147	21.63367528	21.35459143	8.304650149	14.77844637	-0.163288955	3.952134601	0.0902022	0.763920257	0.966248062
MexAM1_META1p0554		putative Acyltransferase 3	14.19583203	17.9633617	12.82854383	18.71092302	15.34973931	-0.039365486	3.98687548	0.006773046	0.934409333	0.99079862
MexAM1_META1p0555		conserved hypothetical protein (DUF589)	78.0634525	77.92358079	62.20856948	89.30507841	98.39769227	0.095386233	6.344229734	0.041041785	0.839457287	0.980681164
MexAM1_META1p0556	gpsA	glycerol-3-phosphate dehydrogenase (NAD+)	8.255925343	5.75251072	5.8419215	28.30246991	14.25977252	1.205626739	3.661282063	3.621367119	0.057041981	0.544774031
MexAM1_META1p0557		methyl-accepting chemotaxis receptor/sensory transducer	34.4950544	41.04398753	32.17004069	36.38492206	35.16458399	-0.127232733	5.165180015	0.072146015	0.788237433	0.970724291
MexAM1_META1p0558	ygjD	O-sialoglycoprotein endopeptidase, with actin-like ATPase domain	170.3772316	162.9760399	186.6651809	254.6759379	194.2396003	0.346121519	7.598771615	0.615685368	0.432655164	0.892518539
MexAM1_META1p0559		putative uroporphyrinogen III synthase	5.640186621	6.811255024	5.013000206	36.29233956	25.85100563	1.848347939	4.012365819	6.938190428	0.008437443	0.257559056
MexAM1_META1p0561		conserved hypothetical protein with two putative methyl-accepting chemotaxis domains, putative FOG:PAS/PAC domain	300.6192221	197.0676065	428.3154743	218.1891751	170.8165897	0.130450172	8.038750471	0.067115339	0.795584099	0.970724291
MexAM1_META1p0562		conserved hypothetical protein; putative exported protein	91.4146189	76.97071092	117.0357922	109.1547662	68.71301032	0.223221121	6.534077713	0.223652831	0.636270629	0.939742889
MexAM1_META1p0567		conserved hypothetical protein	6.566594085	8.258205573	4.736693108	6.675198169	9.689428979	-0.070560888	2.857464568	0.01817165	0.892768218	0.984352476
MexAM1_META1p0569		conserved hypothetical protein	19.97225504	34.0915666	320.5951785	21.55320574	32.87189521	2.208879444	6.420061265	5.63378593	0.017617542	0.357830413
MexAM1_META1p0570		hypothetical protein	3.869113527	4.623183462	2.210456784	10.94325137	8.704700355	0.785257231	2.636894606	1.451912511	0.228221322	0.783311947
MexAM1_META1p0572		putative chemoreceptor y4sI (Methyl-accepting chemotaxis protein)	213.3461896	314.7999731	245.0449234	300.6801816	344.0085553	0.167587561	8.147868105	0.139969564	0.708311271	0.951222258
MexAM1_META1p0573		hypothetical protein	28.2009331	33.06811377	35.80150541	61.84510925	54.71633324	0.730025972	5.420393595	2.168474533	0.140865908	0.684156995
MexAM1_META1p0574		conserved hypothetical protein with putative ATP-dependent helicase domain	60.02575423	78.41766147	95.28647635	44.06001121	65.39800785	-0.020931011	6.100453506	0.001704812	0.967065206	0.998598784
MexAM1_META1p0576		Hypothetical protein	11.06239501	9.493407261	9.157606675	8.415749147	9.291027322	-0.199351094	3.248881356	0.175606227	0.675176692	0.9462352
MexAM1_META1p0578		transcriptional accessory protein	95.3109797	82.4761813	95.44436612	111.3397131	82.37893886	0.116728718	6.545773407	0.066504948	0.796495251	0.970724291
MexAM1_META1p0579		Hypothetical protein	5.040746497	6.917129454	3.513047388	4.295827948	8.53180907	-0.128082653	2.516340532	0.051235254	0.820927612	0.977873987
MexAM1_META1p0580		ABC-type polysaccharide/polyol phosphate transport system, ATPase component	184.0008708	174.304604	94.10230308	95.41552334	123.9480174	-0.777710929	7.069987352	3.035226295	0.081475188	0.594023069
MexAM1_META1p0581		putative Capsule polysaccharide export inner-membrane protein	283.0992222	266.3800669	192.7834095	158.9734088	185.9107506	-0.616368534	7.764387846	2.056293292	0.151578503	0.695362098
MexAM1_META1p0582		conserved hypothetical protein	3.051695176	2.54098633	31.77531627	7.823221155	4.532758475	2.389445149	3.29868021	9.780962438	0.00176328	0.105959297
MexAM1_META1p0583		conserved hypothetical protein	2.915458785	1.799865317	21.15722922	3.527393207	2.240069694	1.919670216	2.631104787	5.132221721	0.023485647	0.400523691
MexAM1_META1p0584	flhA	Flagellar biosynthesis protein	174.4098288	164.7406137	61.97173483	181.7487035	206.2142011	-0.176815729	7.30296182	0.111185083	0.738798949	0.964664637
MexAM1_META1p0585		putative methyl-accepting chemotaxis receptor/sensory transducer	445.6019903	435.5674068	307.174548	580.1960039	507.0224862	0.077266091	8.830320722	0.026799181	0.869963733	0.981099947
MexAM1_META1p0586		conserved hypothetical protein	39.89001552	51.34909876	28.34121376	78.73215704	115.1380789	0.69996931	5.973526965	1.411664449	0.234780282	0.791759616
MexAM1_META1p0587		conserved hypothetical protein precursor; putative membrane protein	319.883048	363.5375026	304.9640913	197.8302836	357.0129868	-0.253733192	8.269861434	0.313028831	0.575827494	0.924593863
MexAM1_META1p0588		conserved hypothetical protein, putative flagellar fliJ protein	388.9276513	493.9395094	301.3326265	364.7935621	468.4376615	-0.223008856	8.656522494	0.242991329	0.622053918	0.936697995
MexAM1_META1p0589	fliI	flagellum-specific ATP synthase	35.74842921	23.8923298	27.47282003	52.59611761	32.55618069	0.332585942	5.110021916	0.41276742	0.520568204	0.913563427
MexAM1_META1p0590	ctrA	Cell cycle transcriptional regulator ctrA (Response regulator sokA)	1239.069983	1430.363555	814.9480492	1136.126135	1903.690906	-0.054826726	10.34973679	0.009626398	0.921841604	0.990433749
MexAM1_META1p0591		conserved hypothetical protein; putative exported protein	112.6947433	108.5565827	129.6669738	64.13189697	109.6055578	-0.129719408	6.713206086	0.075361707	0.78368437	0.970724291
MexAM1_META1p0592		conserved hypothetical protein	141.0864073	137.8837999	197.0069608	62.65057699	122.7528124	-0.130347027	7.046989192	0.062145613	0.803136297	0.971618241
MexAM1_META1p0593		putative acetyltransferase	24.84951786	19.72793554	13.42063047	24.19180696	28.83525955	-0.00739473	4.478117703	0.000219196	0.988187527	0.99945333
MexAM1_META1p0594	dme	NAD-dependent malic enzyme	434.4306062	466.7297808	491.4713824	173.7680921	241.0405195	-0.576987437	8.49756328	1.300355915	0.254148222	0.805251869
MexAM1_META1p0595		conserved hypothetical protein, putative exported protein (tat pathway signal), putative AraC family transcriptional regulator, putative acetamidase/formamidase	50.73443231	68.21842467	45.70908849	42.27316898	61.52674647	-0.254792818	5.747316435	0.284019879	0.594078469	0.92822828
MexAM1_META1p0596		hypothetical protein	11.79807153	11.99910211	13.06537849	5.527175183	9.170755124	-0.366712054	3.362338702	0.514286697	0.473289043	0.903680754
MexAM1_META1p0597		hypothetical protein	12.9697045	12.45789131	13.65746513	30.75590613	23.94168448	0.843317993	4.238496278	2.704174545	0.100085874	0.635783597
MexAM1_META1p0598		putative glycosyl transferase	58.5544012	48.56107209	54.59038807	86.99051594	59.0010303	0.320261432	5.945049265	0.430200599	0.511890534	0.911690854
MexAM1_META1p0599		hypothetical protein	78.96261269	65.07748323	74.83975111	70.59415539	81.79261189	0.072659362	6.215125192	0.024470107	0.875694691	0.982718283
MexAM1_META1p0600		hypothetical protein	18.58264384	17.85748727	26.32811919	27.83029916	19.33375588	0.426605171	4.460915875	0.807911086	0.36873856	0.870464196
MexAM1_META1p0601		peptidase	141.4678692	201.9025388	176.7575978	78.88954729	135.3588422	-0.397774986	7.198141687	0.670430583	0.412901526	0.884881587
MexAM1_META1p0602		oxidoreductase, 2Fe-2S subunit	5.721928456	27.386186	103.10202	13.68369333	11.89191361	1.372801234	5.008822868	2.416697833	0.120047751	0.655990917
MexAM1_META1p0603		oxidoreductase, FAD-binding subunit; putative molybdopterin oxidoreductase, xanthine dehydrogenase family	16.04864695	25.65690364	146.1664548	16.2019373	13.41035012	1.489567409	5.437189005	3.022197104	0.082132125	0.594023069
MexAM1_META1p0604		oxidoreductase, molybdopterin-binding subunit	70.27073089	90.45205506	141.8639586	50.13342314	56.99398799	0.045868925	6.355481946	0.00704376	0.933114383	0.99079862
MexAM1_META1p0605		integral membrane protein precursor; putative CrcB protein	8.337667178	5.505470382	5.328779746	12.84119259	8.622013219	0.370465504	3.040225012	0.467350843	0.494208436	0.908762808
MexAM1_META1p0606		conserved hypothetical protein, DUF6; putative membrane protein precursor	9.999751158	9.422824308	9.197079118	10.48959712	7.945482103	-0.076543045	3.238501255	0.02526781	0.873701557	0.981962259
MexAM1_META1p0607		D-alanyl-D-alanine dipeptidase	7.547496106	5.893676627	6.394535696	9.88781088	5.750514484	0.128804191	2.837309773	0.061676335	0.803865777	0.97172901
MexAM1_META1p0608		hypothetical protein	3.024447898	3.917353926	2.328874111	5.388301434	8.21609455	0.621887547	2.232306309	0.998096482	0.317771542	0.850562779
MexAM1_META1p0609		conserved hypothetical protein	2.234276826	1.55282498	2.210456784	3.758849454	1.022313686	0.297775291	1.138441852	0.177956627	0.673135196	0.9462352
MexAM1_META1p0610		Putative transcriptional regulator, MarR family	10.98065318	9.17578397	7.776071186	27.23777117	20.15311024	0.869729127	3.927091481	2.277474873	0.131265436	0.671197966
MexAM1_META1p0611		putative glycosyl transferase	56.81057538	51.06676694	53.05096281	83.87974398	74.11774223	0.383551324	5.996954579	0.624495429	0.429381645	0.890964284
MexAM1_META1p0612	rfbF	alpha-D-glucose-1-phosphate cytidylyltransferase	58.82687398	92.92245844	68.16890831	72.60319562	88.18207243	0.008706321	6.251302938	0.000334661	0.985404527	0.99945333
MexAM1_META1p0613	rfbG	cdp-glucose 4,6-dehydratase	56.91956449	41.5380682	61.8533175	48.81875166	40.47911176	0.032807723	5.641815485	0.004582208	0.946030813	0.993913895
MexAM1_META1p0614		putative Methyltransferase	101.9865629	86.81703295	108.1939651	92.05477863	94.67677114	0.058324254	6.596463632	0.017165403	0.895762015	0.984485422
MexAM1_META1p0615	rfbC	dTDP-4-dehydrorhamnose 3,5-epimerase	37.13804041	33.6327774	38.95930081	27.22851292	31.64662219	-0.118484713	5.075760575	0.061006654	0.8049119	0.972277914
MexAM1_META1p0616		putative CDP-4-dehydro-6-deoxy-D-gulose 4-reductase	30.2172317	18.95152305	27.98596178	44.25443446	30.34617905	0.476180347	4.927388168	0.908223965	0.340586093	0.860515855
MexAM1_META1p0617		Putative response regulator receiver	35.96640744	51.2785158	399.303229	38.00511579	39.87023375	1.866062755	6.816475392	4.640325451	0.03122908	0.445391796
MexAM1_META1p0619	bioA	7,8-diaminopelargonic acid synthetase, PLP-dependent (Adenosylmethionine-8-amino-7-oxononanoate aminotransferase)	31.33437011	21.63367528	32.68318244	40.00489776	26.64029193	0.321808002	4.931096038	0.436576899	0.508779285	0.911690854
MexAM1_META1p0620	gcvP	glycine dehydrogenase / decarboxylase	71.79657848	84.66425286	96.86537406	48.32806441	49.66490091	-0.269050993	6.133886203	0.284172126	0.593979606	0.92822828
MexAM1_META1p0621	gcvH	glycine cleavage complex protein H, carrier of aminomethyl moiety via covalently bound lipoyl cofactor	8.392161735	4.340851647	8.526047594	10.65624562	5.126602455	0.345410707	2.897398461	0.393875557	0.530269247	0.916865205
MexAM1_META1p0622	gcvT	glycine cleavage complex protein T, aminomethyltransferase, tetrahydrofolate-dependent	98.49891127	118.2264473	86.40517678	24.65471945	60.14361619	-0.925813795	6.276628233	2.910149939	0.088023691	0.61122154
MexAM1_META1p0623		hypothetical protein	2.016298599	1.976322701	24.51238683	2.731183717	3.352587529	2.34597645	2.759881868	7.338409161	0.006749655	0.226358529
MexAM1_META1p0624	bioF	7-keto-8-aminopelargonic acid synthetase (8-amino-7-oxononanoate synthase	22.6697356	20.82197132	26.44653652	40.40300251	29.06828694	0.556552197	4.805172482	1.324592026	0.249769585	0.801545007
MexAM1_META1p0625		conserved hypothetical protein; putative NLP/P60 family protein	18.44640745	8.29349705	10.57861461	28.64502515	12.15500905	0.357918917	3.974942543	0.375040284	0.540269618	0.918423824
MexAM1_META1p0626		conserved hypothetical protein	2.506749609	1.799865317	2.644653652	12.44308785	10.38099412	1.981500763	2.621761919	8.228210632	0.004124417	0.172795276
MexAM1_META1p0627		Short-chain dehydrogenase/reductase SDR	13.70538102	9.669864645	13.89429978	33.87593634	14.28984057	0.824417462	4.10397603	2.23806877	0.134649059	0.678102603
MexAM1_META1p0628		putative MgtC-magnesium transport	7.193281487	4.09381131	5.723504172	6.749264168	4.457588351	-0.002105661	2.505464158	1.53E-05	0.996879814	0.999778575
MexAM1_META1p0629		MxaR-like protein, an ATPase	74.30332809	80.46456712	171.4288181	133.5872876	77.41019366	0.719808756	6.747435638	2.136095576	0.143867644	0.685834014
MexAM1_META1p0630		conserved hypothetical protein	7.738227054	4.023228356	12.86801628	51.87397412	16.71783557	2.206533131	4.234965033	10.72494297	0.001057009	0.078336132
MexAM1_META1p0631		conserved hypothetical protein	8.446656292	9.211075447	18.47310312	17.71103203	17.76270029	1.026161636	3.846379882	4.475248784	0.034389196	0.463711031
MexAM1_META1p0632		Conserved hypothetical protein containing a von Willebrand factor type A (vWA) domain; putative membrane protein	29.78127525	22.58654516	43.45915927	63.25236323	32.21039812	0.822400727	5.260355224	2.539466145	0.111032322	0.647245468
MexAM1_META1p0633		conserved hypothetical protein	9.073343694	4.482017555	14.05218955	22.83084422	11.37323976	1.245515077	3.63906148	5.041948828	0.024740642	0.409140701
MexAM1_META1p0634		hypothetical protein	15.88516328	14.29304811	29.84116658	34.69066233	19.03307539	0.883851274	4.510975111	3.138866278	0.076446929	0.584823096
MexAM1_META1p0635		conserved hypothetical protein; putative membrane protein	29.2090824	37.90304609	59.28760873	67.19637768	52.19061707	0.827857226	5.621053985	2.872667855	0.090095409	0.615293218
MexAM1_META1p0636		conserved hypothetical protein with putative heme-linked catalase domain	16.53909796	26.15098431	64.5374436	29.87637239	24.24988199	0.888844057	5.010529738	2.494881964	0.114216939	0.649841532
MexAM1_META1p0637		conserved hypothetical protein, DUF6; putative integral membrane protein	11.79807153	7.905290805	11.64437056	20.25705075	11.26800158	0.546950997	3.661530666	1.12723558	0.288365764	0.830048695
MexAM1_META1p0638		protein of unknown function	1.771073093	0.988161351	0.868393736	4.425443446	2.706124463	0.957881021	1.198359189	1.610611226	0.204405904	0.763564804
MexAM1_META1p0639		conserved hypothetical protein	25.25822704	20.43376507	50.84050603	46.31902419	25.37743385	0.837371442	5.073459509	2.57972484	0.108240476	0.646910151
MexAM1_META1p0640		hypothetical protein	293.2897043	203.173032	304.490422	249.824615	240.8826623	0.094551057	8.013198116	0.046074706	0.830040056	0.978043459
MexAM1_META1p0641	msrB	methionine sulfoxide reductase (Peptide- methionine (R)-S-oxide reductase)	58.90861582	36.35022111	108.4702722	57.5677978	34.28509354	0.486489861	5.884686407	0.727148889	0.393808908	0.877360977
MexAM1_META1p0642	rbn	Ribonuclease BN	55.03950229	60.4190083	420.9736	72.77910236	56.35504194	1.666993283	7.05504012	4.929233594	0.026406026	0.422063393
MexAM1_META1p0643		putative sensory transduction histidine kinase of the HWE family	255.7429547	288.0843252	210.7433709	130.4302244	143.5599028	-0.751142907	7.684244799	2.87963452	0.08970638	0.6141116
MexAM1_META1p0644	matB	malonyl CoA synthetase	164.4373249	153.65909	178.8891097	138.7996823	163.8783873	0.013206855	7.321484639	0.000905435	0.975994923	0.998598784
MexAM1_META1p0645		hypothetical protein precursor ; putative exported protein	35.6394401	21.88071562	27.43334758	53.2812281	28.09859234	0.335013281	5.059468588	0.405844697	0.524086144	0.914103639
MexAM1_META1p0646		hypothetical protein; putative exported protein	113.6211508	68.64192239	98.24690955	154.0202451	54.96439465	0.16825121	6.613900842	0.10264643	0.748676635	0.964769475
MexAM1_META1p0647		conserved hypothetical protein with putative FAD/NAD(P)-binding domain	16.97505442	10.62273452	15.55214237	37.50517029	18.86770112	0.79756358	4.323204861	2.143182539	0.143204537	0.685339074
MexAM1_META1p0648		conserved hypothetical protein; putative inner membrane protein alx	289.5568271	241.0407866	223.5324423	239.7886721	321.7506816	-0.019694601	8.039934844	0.002010683	0.96423433	0.997982531
MexAM1_META1p0649		conserved hypothetical protein	139.2063451	45.9495028	40.77503317	110.1731737	51.49153492	-0.455948388	6.277779077	0.604150713	0.436998709	0.895631017
MexAM1_META1p0650	pfpI	General stress protein, putative intracellular proteinase	18.93685846	25.83336102	151.3768172	13.47075359	18.75494593	1.450079322	5.508110195	2.928400396	0.087033687	0.610354234
MexAM1_META1p0651		hypothetical protein	7.057045095	11.7167703	42.55129309	5.638274181	11.01242316	1.069266419	3.952691352	2.166882206	0.14101187	0.684312251
MexAM1_META1p0652		conserved hypothetical protein; putative membrane protein	97.46351469	59.00734922	86.28675945	223.5497018	78.65801772	0.72712007	6.769526459	1.685315219	0.194219679	0.752302474
MexAM1_META1p0653		hypothetical protein	38.11894243	33.35044558	38.24879685	86.84238394	76.65097541	0.912671688	5.77539066	2.993139235	0.083617923	0.598281752
MexAM1_META1p0654	cspA	major cold shock protein	1364.84342	2475.203017	2681.007772	3156.359585	5360.862629	0.959120789	11.5544745	2.154900661	0.142115635	0.685339074
MexAM1_META1p0655		hypothetical protein	81.87807147	67.12438889	81.86584588	17.91471353	57.97871662	-0.503346889	5.938010338	0.733376858	0.391790803	0.876240904
MexAM1_META1p0656		conserved hypothetical protein	35.12174181	47.18470449	29.01224529	54.34592684	78.25209905	0.389391067	5.611452281	0.522475147	0.46978776	0.903680754
MexAM1_META1p0657		conserved hypothetical protein	150.6229548	210.3372018	110.325477	201.3206438	232.3057511	0.006968698	7.500298414	0.000215103	0.988298345	0.99945333
MexAM1_META1p0658		putative transporter, major facilitator superfamily	6.130637631	3.952645403	4.77616555	15.94270631	7.103576715	0.88155706	2.947059926	2.141890635	0.14332516	0.685339074
MexAM1_META1p0659		Putative ABC transporter, permease	79.58930009	82.51147278	65.16900268	77.95446405	94.9549006	-0.030126879	6.323492397	0.004202344	0.948312945	0.994015324
MexAM1_META1p0660		putative ABC transporter, ATPase	116.7000932	142.8246066	105.0756421	76.71385857	111.8230764	-0.406957121	6.789593661	0.809060489	0.368398163	0.870464196
MexAM1_META1p0661		putative ABC transporter, periplasmic protein	67.00105749	84.73483582	75.74761728	98.6003613	88.25724255	0.206620002	6.373657878	0.197408938	0.656820456	0.946015269
MexAM1_META1p0662		putative uncharacterized ABC-transporter auxiliary component	46.29312593	37.69129723	103.0625475	55.63282357	67.78841779	0.845611373	5.956619808	2.796382852	0.094477228	0.625299667
MexAM1_META1p0663		putative inositol monophosphatase (suhB-like)	45.8299222	26.68035647	54.19566364	85.73139396	75.2528111	0.984341416	5.849178217	3.654065052	0.055932539	0.540295424
MexAM1_META1p0664		hypothetical protein	49.69903573	29.18605132	40.38030875	92.61027362	39.77251259	0.546176357	5.656100398	0.970492592	0.324557359	0.851136904
MexAM1_META1p0665		hypothetical protein	21.85231724	19.05739748	14.44691398	46.79119493	70.08110658	1.098543031	5.113687266	3.062299511	0.080128199	0.594023069
MexAM1_META1p0666	ubiA	p-hydroxybenzoate octaprenyltransferase	56.40186621	37.19721656	43.89335613	38.09769829	40.24608437	-0.200246724	5.432534248	0.17940132	0.671888242	0.9462352
MexAM1_META1p0667		hypothetical protein precursor; putative exported protein	325.4414927	238.5703832	229.1770015	87.24974694	118.1524009	-0.961491388	7.64141785	3.7707647	0.052155783	0.53693588
MexAM1_META1p0669		conserved hypothetical protein	26.78407463	15.24591798	23.13085134	58.27142479	34.89397155	0.883736633	4.990597206	2.582851983	0.108026867	0.646910151
MexAM1_META1p0670		putative L-asparaginase (ansA-like)	26.40261273	20.18672473	27.23598537	38.13473129	27.5874355	0.411747433	4.806046376	0.730068005	0.392861146	0.876576684
MexAM1_META1p0671	gshA	gamma-glutamylcysteine synthetase	148.3341834	125.9905722	162.5869909	141.2253438	137.3282995	0.100264155	7.161044538	0.050894373	0.821514242	0.977923556
MexAM1_META1p0672		conserved hypothetical protein; putative membrane protein	10.9534059	8.434662957	9.789165756	26.46933643	24.82117493	1.072250056	4.021772329	3.756485072	0.052603048	0.53693588
MexAM1_META1p0673		putative sulfurtransferase tusA	1.553094867	1.517533503	4.46038601	9.924843879	10.49374931	2.436348299	2.527257092	15.34348756	8.96E-05	0.012604827
MexAM1_META1p0674		putative NUDIX hydrolase	20.81692067	30.20950415	27.0780956	25.38612119	24.18974589	0.002200543	4.675428902	2.17E-05	0.99628491	0.999778575
MexAM1_META1p0675		Hypothetical protein	44.84902018	33.56219444	29.2096075	13.04487409	20.9198455	-0.898566563	4.821760452	3.219180411	0.072780062	0.583258172
MexAM1_META1p0676		conserved hypothetical protein	64.57604971	74.81793083	305.3588157	62.95609923	67.11940369	1.057844621	6.843747995	2.57413651	0.108623361	0.646910151
MexAM1_META1p0677		hypothetical protein; putative exported protein; putative phospholipase A2 domain	36.81107306	20.36318212	99.27319305	27.70994191	20.78453928	0.783370743	5.354178924	1.393270263	0.237853606	0.792677453
MexAM1_META1p0678		conserved hypothetical protein; putative membrane protein precursor	38.9091135	14.50479697	27.94648934	47.74479467	17.68001316	0.220460255	4.878667082	0.143365566	0.704957846	0.951222258
MexAM1_META1p0679		conserved hypothetical protein	1.49860031	1.905739748	1.618370145	16.41487705	9.711980017	2.446149518	2.69156934	9.337706857	0.002244863	0.122508272
MexAM1_META1p0680		hypothetical protein	17.6289891	15.84587309	18.23626847	20.66441375	19.78477663	0.225202944	4.207996828	0.235851833	0.627218326	0.936697995
MexAM1_META1p0681	cobS	Cobalamin synthase	20.59894244	10.44627714	15.90739435	25.96939093	20.10800816	0.412802337	4.224243944	0.656268325	0.417880464	0.887709121
MexAM1_META1p0682	cobT	Nicotinate-nucleotide--dimethylbenzimidazole phosphoribosyltransferase (NN:DBI PRT) (N(1)-alpha-phosphoribosyltransferase)	53.02320369	53.36071293	50.91945091	86.75905969	67.61552651	0.363843634	5.963794277	0.557534025	0.455255531	0.902448003
MexAM1_META1p0683		putative integral membrane sensor signal transduction histidine kinase	239.3673404	221.8069317	174.6655584	208.0606497	219.7748914	-0.199227502	7.73317543	0.212084238	0.645138681	0.941591905
MexAM1_META1p0684		Putative aldehyde oxidase, xanthine dehydrogenase family, Fe-S subunit	5.340466559	5.717219243	7.6971263	5.230911186	4.562826525	0.071600403	2.511983947	0.018353571	0.892236052	0.984352476
MexAM1_META1p0685		putative aldehyde dehydrogenase precursor (tat pathway signal)	6.702830477	7.093586838	9.433913773	15.67421706	8.877591641	0.717047812	3.268110767	1.959041104	0.161615908	0.713892785
MexAM1_META1p0686		putative sensory histidine kinase, putative methyltransferase, putative sensory_box: PAS domain S-box domain	228.65916	220.9952278	169.6130857	169.9259184	142.4173169	-0.484928325	7.54168371	1.284062889	0.257144974	0.808236219
MexAM1_META1p0687		Amidase	12.80622083	5.646636289	8.841827135	21.44210674	11.8843966	0.607976854	3.612920988	1.136211944	0.286454188	0.827917425
MexAM1_META1p0688		hypothetical protein; putative exported protein	84.24858469	104.286314	53.36674235	165.2690187	125.3010796	0.28281801	6.736101852	0.287311542	0.591948531	0.927766184
MexAM1_META1p0689		conserved hypothetical protein precursor	506.4451629	289.3195269	349.9626758	387.467016	316.2933306	-0.179913385	8.531105774	0.155886247	0.692972543	0.949478678
MexAM1_META1p0690		Ribonuclease T2	70.21623633	56.57223732	65.48478222	58.92876053	47.45489926	-0.146446259	5.900660828	0.094531124	0.758493918	0.965326208
MexAM1_META1p0691		putative DNA (exogenous) processing protein, yhiR	74.24883353	71.85344678	58.37974256	102.1277545	87.20486081	0.177111045	6.300820723	0.137922253	0.710355373	0.951222258
MexAM1_META1p0692		conserved hypothetical protein	58.33642297	57.59569015	89.87875172	230.8544609	188.4139157	1.550083152	6.967831306	8.463126358	0.003624184	0.167353657
MexAM1_META1p0693		conserved hypothetical protein; putative exported protein	8.719129075	5.85838515	10.14441774	13.90589133	10.50878333	0.660146974	3.307748632	1.749974999	0.185879875	0.747013051
MexAM1_META1p0694		putative glycolate oxidase (glcD-like), FAD-linked subunit	361.4623947	308.4475073	404.6320087	207.4125722	230.6144233	-0.254175039	8.240722157	0.298697671	0.584700018	0.926716218
MexAM1_META1p0695	cycA	Cytochrome c2 precursor	8263.200367	7971.144701	10237.25692	4478.696899	6993.677994	-0.165679324	12.88965049	0.055162381	0.814312173	0.975368103
MexAM1_META1p0696		transcriptional regulator, MarR family	397.1563294	407.757723	361.6859912	235.6594926	349.6237636	-0.350531885	8.452761252	0.622898369	0.429972269	0.890964284
MexAM1_META1p0697		conserved hypothetical protein; putative exported protein	38.96360806	24.17466161	36.03834006	62.93758273	36.16434664	0.513001697	5.312430073	0.983062214	0.321443962	0.851136904
MexAM1_META1p0698		conserved hypothetical protein	34.57679624	14.32833958	27.82807201	45.90240294	30.36873008	0.504793878	4.939554195	0.8846204	0.346939304	0.86240599
MexAM1_META1p0699		putative penicillin-binding protein	453.3402174	532.0190129	434.9863171	327.186551	419.1335772	-0.323323531	8.759340892	0.526202437	0.468207824	0.903680754
MexAM1_META1p0700		conserved hypothetical protein, UPF0260 protein	50.84342142	53.1136726	34.97258411	66.25203619	71.26127752	0.14624539	5.791150807	0.084430709	0.771380491	0.968266875
MexAM1_META1p0701		conserved hypothetical protein	18.41916017	10.1992368	20.09147327	28.58947565	26.59518986	0.810218501	4.383683577	2.611472307	0.106093222	0.646884429
MexAM1_META1p0703		conserved hypothetical protein	148.6066562	298.6364768	64.45849871	93.60090636	181.7087407	-0.981050921	7.29843343	3.403342685	0.065064443	0.568139595
MexAM1_META1p0704		hypothetical protein	100.2699844	182.7039754	67.22156969	101.8314905	118.9116191	-0.559295691	6.835597856	1.34885515	0.245478361	0.794471722
MexAM1_META1p0705		conserved hypothetical protein	303.5891755	555.9819256	331.3316829	204.218476	299.1019233	-0.62744597	8.404364483	1.801402148	0.179543074	0.742796055
MexAM1_META1p0706		AFG1-like ATPase	65.12099528	75.48846889	69.19519182	83.26869949	86.6486019	0.181278547	6.24787135	0.151200194	0.697391038	0.950383292
MexAM1_META1p0707		Putative 3-methyladenine DNA glycosylase	23.21468116	23.64528946	24.55185928	24.87691745	24.46035834	0.072069717	4.595921548	0.024262365	0.876219195	0.982718283
MexAM1_META1p0708	rnhA	Ribonuclease H (RNase H)	71.41511658	104.0745651	85.61572793	58.40104029	53.14527765	-0.417375343	6.21921853	0.749320513	0.386691446	0.874045432
MexAM1_META1p0709		conserved hypothetical protein	73.86737163	44.36138635	18.03890625	45.62465544	39.69734247	-0.777740462	5.471526055	2.150026288	0.142567449	0.685339074
MexAM1_META1p0710		conserved hypothetical protein	21.11664073	11.92851916	3.947244257	55.79021382	49.00340381	1.134132236	4.836480062	2.060280249	0.151182364	0.69515813
MexAM1_META1p0711		conserved hypothetical protein precursor	559.7680866	365.6902827	645.5323257	154.9923614	273.6418023	-0.370171002	8.643347331	0.420973409	0.516451731	0.913168388
MexAM1_META1p0712	gshB	glutathione synthetase	197.4065317	180.4806124	235.8478443	143.0307025	172.4402644	-0.040238841	7.53789351	0.008089893	0.928331851	0.990678337
MexAM1_META1p0714		Na+/H+ antiporter	8.582892684	7.093586838	15.78897703	19.19235202	14.57548704	1.075060288	3.71403761	4.718459761	0.029840461	0.436092821
MexAM1_META1p0715		N-acetylmuramoyl-L-alanine amidase (AGR_C_3833p)	17.27477448	9.599281692	22.38087493	26.07123168	16.83810777	0.694543493	4.208703944	1.900320878	0.168042407	0.723377138
MexAM1_META1p0716		DnaJ-like protein	45.69368581	25.51573773	78.66857803	50.42968714	40.50166279	0.666038739	5.589984488	1.573650434	0.209677673	0.769259368
MexAM1_META1p0717		conserved hypothetical protein	153.5656608	74.92380526	220.6114815	468.6618675	326.223304	1.566989476	7.95967346	8.849084039	0.00293236	0.146691315
MexAM1_META1p0718		Hypothetical protein	14.44105753	13.0931379	27.82807201	9.610063383	14.26728953	0.32082487	3.983002883	0.346953192	0.555842942	0.918423824
MexAM1_META1p0719		Hypothetical protein	116.5638568	154.6472514	151.7715417	80.49122452	103.7798731	-0.276040208	6.923914115	0.33937143	0.560192269	0.918423824
MexAM1_META1p0720	dusA	tRNA-dihydrouridine synthase A	130.8959252	123.1672541	104.9966972	96.69316182	130.0217634	-0.200161176	6.872639619	0.198260635	0.656128489	0.946015269
MexAM1_META1p0721		putative diguanylate cyclase (GGDEF)/phosphodiesterase (EAL) with PAS sensor; putative membrane-associated protein precursor	131.7405909	151.2592696	93.70757865	161.5657188	151.9113035	-0.059788956	7.109566868	0.016396485	0.898110385	0.984977857
MexAM1_META1p0722		putative response regulator receiver (CheY-like protein)	154.464821	204.1964848	98.52321664	89.05510566	146.9575924	-0.685240146	7.115278654	2.187804496	0.139107476	0.682891562
MexAM1_META1p0723		hypothetical protein; putative domain: Sensors of blue-light using FAD	184.6275582	232.9943299	123.4698003	161.0009655	235.5004814	-0.268488979	7.551267204	0.341858843	0.558758223	0.918423824
MexAM1_META1p0724	flgE	putative Flagellar hook protein flgE	150.840933	211.7488609	136.456234	80.49122452	126.3008423	-0.664183462	7.141026311	2.044705017	0.152736588	0.696340091
MexAM1_META1p0725	flgK	putative flagellar hook-associated protein 1 FlgK	164.055863	123.3437114	117.6673513	131.8745114	80.23659032	-0.386653502	6.947729325	0.69671746	0.403888878	0.879784014
MexAM1_META1p0726		conserved hypothetical protein	179.8592845	172.7870705	166.336873	110.2102067	102.3967429	-0.481511591	7.192730435	1.124786866	0.288890048	0.830048695
MexAM1_META1p0727		conserved hypothetical protein	413.5319437	412.4514895	394.0139217	225.8364895	331.2521853	-0.381565349	8.473321503	0.718302538	0.396701272	0.878224501
MexAM1_META1p0728	prmC	protein-(glutamine-N5) methyltransferase, release factor-specific	43.8136236	38.46770972	42.90654507	35.90349306	39.44928106	-0.061969082	5.326518404	0.017364472	0.895162799	0.984367518
MexAM1_META1p0729	prfA	peptide chain release factor RF-1	201.8478381	169.7872949	194.9543938	170.5739959	155.0158296	-0.098952573	7.479372621	0.052267707	0.819163254	0.976999785
MexAM1_META1p0730		conserved hypothetical protein	116.9180714	94.1929516	115.9305638	120.9127435	123.4819626	0.186319032	6.837096041	0.17419173	0.67641304	0.94650524
MexAM1_META1p0731	ptsP	phosphoenolpyruvate-protein phosphotransferase	349.1193776	258.6512335	305.7930126	541.2558049	517.3132761	0.581724573	8.623991324	1.492631156	0.221808669	0.778242877
MexAM1_META1p0732	ask	aspartate kinase	748.5644784	641.422591	823.8688212	620.4138414	645.2753782	0.003129435	9.44277589	4.28E-05	0.994783097	0.999612141
MexAM1_META1p0733		putative UbiG: ubiquinone biosynthesis O-methyltransferase	55.17573868	59.46613842	53.16938014	42.98605423	50.53687434	-0.229465572	5.708090588	0.241991019	0.62277178	0.936697995
MexAM1_META1p0734		conserved hypothetical protein	9.291321921	6.317174349	22.49929226	10.25814088	8.56187712	0.814498255	3.505699169	2.11996245	0.145390109	0.688309797
MexAM1_META1p0735		Zn-binding quinone oxidoreductase	93.56715389	92.95774991	126.469706	59.09540903	91.34673465	-0.015337969	6.534071158	0.001006374	0.974692635	0.998598784
MexAM1_META1p0736		Hypothetical protein	14.38656297	12.70493165	18.31521335	19.75710526	15.95861732	0.410570024	4.024092864	0.759656201	0.383436135	0.874045432
MexAM1_META1p0737	ruvC	RuvC; Holliday junction nuclease	58.06395019	36.70313588	40.57767096	187.7758242	68.87838459	1.064402025	6.295731815	2.849019114	0.091429704	0.618045049
MexAM1_META1p0738	yceI	polyprenyl-pyrophosphate binding protein	114.3840746	129.307971	121.6145955	69.02025291	94.9549006	-0.35638992	6.725729315	0.599917341	0.438609566	0.896492904
MexAM1_META1p0739	ruvA	Holliday junction ATP-dependent DNA helicase ruvA	37.30152408	34.2327325	39.78822211	51.82768287	41.06543872	0.306472816	5.354002915	0.412020908	0.52094555	0.91386211
MexAM1_META1p0740		conserved hypothetical protein	30.38071537	39.73820289	29.95958391	32.4964571	42.87703871	0.0027646	5.134856864	3.23E-05	0.995467965	0.999778575
MexAM1_META1p0741		putative response regulator receiver	160.9769206	278.8026668	63.66904986	213.8655724	259.6000231	-0.296125461	7.610765253	0.275745784	0.599503235	0.931684551
MexAM1_META1p0745		transcriptional regulator, rrf2 family	16.53909796	15.77529013	14.21007932	9.563772133	13.48552024	-0.380770377	3.798609417	0.638977987	0.424081125	0.889675808
MexAM1_META1p0746	hmp	bifunctional: nitric oxide dioxygenase (N-terminal); dihydropteridine reductase 2 (C-terminal)	18.03769827	22.65712811	19.49938663	12.18385685	15.98116836	-0.358180044	4.142331244	0.567336382	0.451319313	0.90051408
MexAM1_META1p0747		hypothetical protein	8.119688951	10.86977486	20.17041815	14.97984832	20.10800816	0.956015673	3.897186537	3.734032301	0.053314541	0.539008546
MexAM1_META1p0748		hypothetical protein	7.683732498	6.246591395	19.81516617	9.81374488	8.351400773	0.857161921	3.37353449	2.491915397	0.114432383	0.649841532
MexAM1_META1p0750		hypothetical protein	43.70463449	78.13532965	79.02383002	26.21010543	46.42506856	-0.269867759	5.772035722	0.236027239	0.627090293	0.936697995
MexAM1_META1p0751	cysK	subunit of cysteine synthase A and O-acetylserine sulfhydrolase A, PLP-dependent enzyme	572.0838565	645.5516938	750.3711332	353.2485244	519.3654205	-0.170465266	9.15000172	0.120706193	0.728269825	0.961251565
MexAM1_META1p0752		conserved hypothetical protein	17.92870916	18.42215089	14.68374863	15.91493156	17.39436669	-0.183433728	4.078999495	0.157961633	0.691040168	0.949367046
MexAM1_META1p0753		hypothetical protein	310.5099842	237.6880963	260.7549556	165.1394032	170.0724055	-0.464647443	7.838036787	1.076195507	0.299550209	0.838712641
MexAM1_META1p0754		hypothetical protein	15.44920683	14.85771174	141.3113444	19.00718702	16.5524613	1.958797123	5.367512118	5.70040616	0.016960988	0.350744457
MexAM1_META1p0755		putative FAD-dependent pyridine nucleotide-disulphide oxidoreductase	36.97455673	21.81013267	36.78831647	59.26205753	36.87846282	0.592159471	5.263947321	1.321400696	0.250340824	0.802347019
MexAM1_META1p0756	qscR	LysR-type regulator of assimilatory C1 metabolism	70.7611819	74.32385016	73.06349119	86.2961472	123.9254664	0.38068928	6.422084474	0.630428578	0.427198152	0.889675808
MexAM1_META1p0757	cbbF	fructose-1,6-bisphosphatase	129.697045	196.3970684	156.5477072	158.6030788	142.4624189	-0.09608302	7.292388475	0.046098678	0.829996524	0.978043459
MexAM1_META1p0758	prk	phosphoribulokinase	168.7968894	227.9829402	175.4944796	106.4328407	160.5032487	-0.427960697	7.390846602	0.893765617	0.344458898	0.861487127
MexAM1_META1p0759		hypothetical protein	235.6617105	240.0173338	271.7677671	99.99835703	147.8070148	-0.457958202	7.636625619	0.862722393	0.352977969	0.865547552
MexAM1_META1p0760		conserved protein with domain of unknown function DUF28	407.0743387	352.314813	384.6984252	324.9460545	269.4172413	-0.218485205	8.441667096	0.246242701	0.619733222	0.936697995
MexAM1_META1p0761		Beta-lactamase-like protein	8.201430786	15.73999866	119.1673041	9.656354632	7.163712814	1.91992477	4.99050492	3.975515388	0.046166323	0.519990923
MexAM1_META1p0762		conserved hypothetical protein; putative exported protein	7.411259714	3.917353926	11.4075359	8.758304393	4.555309512	0.534990912	2.850945025	0.873111755	0.350095281	0.863818076
MexAM1_META1p0763		hypothetical protein precursor	14.49555209	9.493407261	12.27592964	31.64469811	16.84562478	0.75690995	4.093218052	1.921229798	0.165721152	0.72140977
MexAM1_META1p0764		putative polysaccharide export protein, PST family	42.26052874	37.62071428	19.02571732	40.52335976	39.0508794	-0.280022486	5.160435172	0.300352912	0.583661261	0.926716218
MexAM1_META1p0765		conserved hypothetical protein	137.4897666	113.2503491	113.8779968	119.672138	96.30796283	-0.189392906	6.859724793	0.177189145	0.673800057	0.9462352
MexAM1_META1p0766		conserved hypothetical protein, putative membrane protein	75.66569201	58.65443446	52.3009864	59.90087677	84.5288044	-0.034140304	6.050262376	0.004922944	0.944063373	0.993136147
MexAM1_META1p0767		aloacid dehalogenase-like hydrolase	66.61959559	38.25596086	57.70871103	28.4320854	28.72250437	-0.455126225	5.456625834	0.758130633	0.38391417	0.874045432
MexAM1_META1p0768	rpe	D-ribulose-5-phosphate 3-epimerase	52.83247274	49.83156525	55.30089203	32.87604535	36.94611593	-0.300392549	5.509048909	0.379746953	0.537738694	0.918423824
MexAM1_META1p0769		phophinothricin N-acetyltransferase	24.79502331	14.82242026	29.40696971	15.84086556	14.3725277	0.001888768	4.309400435	1.33E-05	0.997093486	0.999778575
MexAM1_META1p0770		ornithine decarboxylase	247.8957385	220.1129409	310.7665403	112.8210331	127.2930879	-0.350131023	7.670431066	0.467550946	0.49411601	0.908762808
MexAM1_META1p0771		TonB family protein precursor	2.179782269	1.411659072	3.552519831	3.527393207	3.217281306	0.929734259	1.505109135	2.379213464	0.122959441	0.658850216
MexAM1_META1p0772	moaB	molybdopterin biosynthesis protein B	70.07999994	83.81725742	68.99782961	69.19615966	101.1113337	0.052189922	6.298078746	0.012336498	0.911561004	0.988970468
MexAM1_META1p0773	purB	adenylosuccinate lyase	334.4875892	363.1140049	473.1956415	205.959027	260.9906704	-0.15465478	8.355402389	0.102958846	0.748307387	0.964769475
MexAM1_META1p0774		Putative D-amino-acid transaminase (D-alanine aminotransferase)	174.1646033	211.8194438	258.741861	180.0359273	238.326878	0.225817489	7.732241919	0.257212352	0.612041807	0.936073113
MexAM1_META1p0775		conserved hypothetical protein; putative exported protein	49.29032655	53.7136277	226.3349857	39.77344152	46.61299387	1.016555593	6.375577725	2.16979112	0.14074535	0.684124969
MexAM1_META1p0776	purA	adenylosuccinate synthetase	542.7112904	378.6069632	599.3890404	384.5321508	313.7600974	-0.090915795	8.793716913	0.035975804	0.849565468	0.981099947
MexAM1_META1p0777		conserved hypothetical protein	231.6836079	191.2445128	258.9392232	254.6574214	247.3322589	0.262347704	7.887599074	0.369653505	0.543193198	0.918423824
MexAM1_META1p0778	rpoH	RNA polymerase sigma-32 (sigma H) factor	198.5509174	311.1296595	301.1352643	193.9973681	250.4743701	-0.036202003	7.971852505	0.006392853	0.936272795	0.991532217
MexAM1_META1p0779		putative diguanylate cyclase/phosphodiesterase, GGDEF and EAL domains	166.017667	212.4193989	122.996131	228.9565197	207.2590658	-0.021370659	7.55148965	0.002145556	0.963055086	0.997789365
MexAM1_META1p0780		hypothetical protein	3.542146187	3.352690297	4.105134027	3.981047451	3.570580888	0.17094248	1.903400068	0.096458604	0.756121564	0.96512089
MexAM1_META1p0781		hypothetical protein	4.904510105	1.976322701	4.30249624	3.120030212	1.668776752	-0.194770472	1.670989293	0.091329646	0.762493543	0.965527304
MexAM1_META1p0782		putative Acetyltransferase	23.62339034	13.90484186	20.76250479	22.73826172	19.87498078	0.170450126	4.338213038	0.124107321	0.724621769	0.958928778
MexAM1_META1p0783	rluD	ribosomal large subunit pseudouridine synthase D (Pseudouridylate synthase) (Uracil hydrolyase)	20.653437	19.58676963	21.74931585	24.52510395	16.79300569	0.06297701	4.370827854	0.017965948	0.893373227	0.984352476
MexAM1_META1p0784		putative GTPase	101.4143701	90.8402613	82.85265695	53.67933285	76.31270985	-0.438458933	6.34014025	0.886716544	0.346368647	0.862319561
MexAM1_META1p0788		Peptidase M23B	225.6892067	177.5161283	157.3371561	170.1481164	167.1031856	-0.290239592	7.488531684	0.456298587	0.499358933	0.91037757
MexAM1_META1p0789		conserved hypothetical protein	35.14898908	43.33793352	31.69637138	27.45996917	35.42767943	-0.315678605	5.11384789	0.439137343	0.507539117	0.911690854
MexAM1_META1p0790		putative glutamyl-tRNA synthetase	52.17853806	40.83223867	48.15637993	58.60472179	48.01115818	0.14972736	5.632393769	0.098700178	0.753395083	0.96512089
MexAM1_META1p0791		hypothetical protein	86.78258158	101.3924129	98.91794107	111.2008394	102.8176956	0.148935038	6.647639992	0.112801299	0.736977162	0.964063134
MexAM1_META1p0792		conserved hypothetical protein	2.615738723	1.305784642	2.605181209	2.44417797	2.225035669	0.299976594	1.188264288	0.220464698	0.63868607	0.940040207
MexAM1_META1p0793	htpG	chaperone Hsp90, heat shock protein C 62.5	969.1311967	980.714849	1380.232899	598.240333	740.5459933	-0.105287229	9.866870924	0.038508738	0.844425112	0.981099947
MexAM1_META1p0794		hypothetical protein	109.1525971	94.61644932	49.14319099	83.10205099	103.3589205	-0.375026046	6.458343669	0.599114759	0.438915985	0.896492904
MexAM1_META1p0795		putative gamma-glutamyltranspeptidase	94.38457224	57.24277538	143.5218012	106.9605609	95.93962922	0.60662569	6.638575491	1.622436735	0.202752354	0.760701489
MexAM1_META1p0796	dhaK	Dihydroxyacetone kinase (Glycerone kinase)	26.40261273	19.51618668	37.30145822	70.72377089	48.72527436	1.186566382	5.345292767	5.18884271	0.022732349	0.396692711
MexAM1_META1p0797		Putative methyltransferase	16.64808708	22.5159622	24.35449706	20.36814975	30.1958388	0.35130143	4.514849878	0.533421616	0.465171883	0.903680754
MexAM1_META1p0798	oxlT	oxalate/formate antiporter	36.34786933	27.8449752	34.97258411	38.15324779	41.7795549	0.255069448	5.164932014	0.280316642	0.596493754	0.929117341
MexAM1_META1p0799	cobL	Precorrin-6Y C(5,15)-methyltransferase [decarboxylating] (Precorrin-6 methyltransferase) (Precorrin-6Y methylase)	3.187931568	2.152780085	2.486763882	13.20226434	7.035923603	1.507105619	2.5340628	4.799159071	0.028473632	0.428527072
MexAM1_META1p0800		putative cobalamin biosynthesis protein	1.553094867	0.811703967	0.710503966	5.332751935	2.074695422	1.199790382	1.17202075	2.13428753	0.144037371	0.685834014
MexAM1_META1p0801		putative diguanylate cyclase; two GGDEF domains	14.76802487	15.63412423	4.105134027	24.00664196	24.4979434	0.208984484	4.064980684	0.106003285	0.744741044	0.964664637
MexAM1_META1p0802		putative transcriptional regulator (LysR family)	17.16578537	16.09291342	15.9468668	25.32131344	26.32457741	0.439499881	4.340438343	0.812159208	0.367482649	0.870464196
MexAM1_META1p0803		conserved hypothetical protein; putative membrane protein	43.32317259	36.70313588	81.94479077	71.81624437	79.73295049	0.959671865	5.971873419	3.979057722	0.046069328	0.519990923
MexAM1_META1p0804	cobM	Precorrin-4 C(11)-methyltransferase (Precorrin-3 methylase)	32.47875581	17.08107478	33.82788328	42.06022924	29.1660081	0.498460287	4.953439099	0.970478929	0.324560764	0.851136904
MexAM1_META1p0805	cobB	cobyrinic acid a,c-diamide synthase	44.87626746	26.60977351	47.68271062	81.42630776	44.78635986	0.697493037	5.619487549	1.770634555	0.183303567	0.747013051
MexAM1_META1p0806		putative transcriptional regulator, XRE family	488.1077445	552.1704461	454.8014832	201.7650398	310.6931564	-0.690086814	8.649132468	2.090460988	0.148221339	0.693509505
MexAM1_META1p0807		conserved hypothetical protein	175.7449454	222.6186357	244.2160022	69.00173641	175.1764569	-0.291249894	7.470132645	0.30398972	0.581391968	0.926238565
MexAM1_META1p0808	fsr	multidrug transport protein (MFS family)	74.60304815	94.01649422	62.84012857	57.54002305	93.59432135	-0.241019995	6.258332459	0.254807479	0.613710143	0.936540041
MexAM1_META1p0809		putative glycosyl transferase	17.19303265	12.91668051	59.16919141	22.24757448	15.85337914	1.104488877	4.667904479	3.311469009	0.068797967	0.573603046
MexAM1_META1p0810		putative transcriptional regulator, Fur family; zinc uptake regulator ZUR	28.93660962	15.77529013	20.36778036	146.5210627	83.75455212	1.902069127	5.889821103	7.014359234	0.008085857	0.254568897
MexAM1_META1p0812		Hypothetical protein	9.100590972	4.305560171	4.184078912	22.28460748	14.12446629	1.015031111	3.455774274	2.368821708	0.123780448	0.658850216
MexAM1_META1p0813		ABC transporter, ATP-binding protein	35.28522548	12.10497655	23.6439931	52.84609036	18.8601841	0.423592257	4.839878808	0.49061171	0.483654562	0.907312788
MexAM1_META1p0814		ABC family transporter permease protein	16.04864695	9.634573169	13.73641001	29.75601514	25.30978074	0.837522819	4.249583882	2.506413122	0.113383739	0.649841532
MexAM1_META1p0816	dnaE	DNA polymerase III, alpha subunit	314.896796	466.447449	448.6832546	316.8358276	336.1833454	-0.089308802	8.556899183	0.038778847	0.843887439	0.981099947
MexAM1_META1p0817		putative membrane bound lytic murein transglycosylase B, mltB	260.1842611	144.5891805	245.2028132	93.23057636	104.5616424	-0.45524044	7.405177973	0.745018986	0.388057846	0.874045432
MexAM1_META1p0818		putative cation transport protein (ChaC)	13.67813374	13.48134414	11.52595323	10.17481663	11.95956672	-0.275584003	3.606495559	0.343311683	0.557923865	0.918423824
MexAM1_META1p0819		hypothetical protein	3.32416796	4.023228356	3.23674029	3.175579711	3.330036492	-0.176877578	1.781981363	0.101149305	0.750454758	0.964769475
MexAM1_META1p0820		protein of unknown function; putative exported protein	1.716578537	1.411659072	1.855204801	3.332969959	1.999525298	0.618578767	1.097327944	0.887913585	0.346043333	0.862302338
MexAM1_META1p0821	recO	DNA repair protein RecO	12.07054431	7.093586838	12.07856743	24.6639777	18.19868701	0.935124265	3.901082135	3.090971351	0.078727799	0.590753722
MexAM1_META1p0822	parC	DNA topoisomerase IV subunitA	164.737045	166.7875194	194.1254725	139.790315	173.8008436	0.029834532	7.391129931	0.004608561	0.94587608	0.993913895
MexAM1_META1p0823	infA	translation initiation factor if-1 (infA)	466.718631	535.583452	551.3905502	281.6637363	481.6149843	-0.193637017	8.856067661	0.166313493	0.683409124	0.947146317
MexAM1_META1p0824		putative extracellular ligand-binding receptor	11.14413685	4.587891985	8.210268054	37.47739554	13.22994182	1.320288842	3.916336482	3.806257952	0.051061407	0.536640289
MexAM1_META1p0825		conserved hypothetical protein	14.87701398	5.646636289	11.28911857	19.21086852	11.86184556	0.460116495	3.662328486	0.693315751	0.405038856	0.880415756
MexAM1_META1p0826		conserved hypothetical protein	17.08404353	10.69331747	10.93386659	12.4153131	7.765073806	-0.422580583	3.559733893	0.735635261	0.391062657	0.875951168
MexAM1_META1p0827		conserved hypothetical protein	8.746376354	4.97609823	7.262929432	13.09116534	9.12565305	0.519043711	3.12596942	0.95606	0.328181558	0.853234843
MexAM1_META1p0828		conserved hypothetical protein; putative exported protein	2.343265939	0.917578397	1.421007932	8.776820893	3.563063876	1.493283815	1.839304835	3.687947617	0.054807017	0.540046385
MexAM1_META1p0829		conserved hypothetical protein	10.92615862	18.03394465	12.82854383	16.7574323	11.38075677	-0.083485761	3.80839263	0.028628077	0.865640638	0.981099947
MexAM1_META1p0830		putative Formyl transferase (fmt-like)	44.54930012	48.56107209	50.09052962	35.09802532	33.36801803	-0.237125208	5.40331091	0.249948422	0.617111397	0.936697995
MexAM1_META1p0833		Hypothetical protein	1.634836702	1.623407933	1.065755949	3.694041705	2.593369277	0.60105206	1.159892046	0.74800943	0.38710719	0.874045432
MexAM1_META1p0834		hypothetical protein; putative membrane protein	197.2702953	222.3010124	164.0869437	229.7990205	229.5319735	-0.013527618	7.704951525	0.000950964	0.975398967	0.998598784
MexAM1_META1p0835	lolD	outer membrane-specific lipoprotein transporter subunit ; ATP-binding component of ABC superfamily	101.7685847	59.53672138	99.51002771	170.0370174	110.0265105	0.64964692	6.758443622	1.74671692	0.186289994	0.747013051
MexAM1_META1p0836		putative Lipoprotein releasing system, transmembrane protein, LolC/E family	242.4735301	230.2768862	253.570971	296.2825129	276.9643218	0.221560697	8.022167363	0.265439038	0.606407845	0.932923192
MexAM1_META1p0837	proS	proline-tRNA ligase	549.0599062	628.3647446	523.2466987	359.6089421	469.1668117	-0.385513141	8.982661626	0.711847113	0.398831296	0.878354976
MexAM1_META1p0838		hypothetical protein; putative membrane protein	92.77698282	101.1453725	123.2329657	35.72758631	64.40576222	-0.381752423	6.381958537	0.49146987	0.483272361	0.907312788
MexAM1_META1p0839	epi	ethylmalonyl-CoA/methylmalonyl-CoA epimerase	280.9466872	297.5777324	400.4874023	102.775832	142.3797318	-0.426926805	7.935170976	0.591899052	0.441685705	0.896968636
MexAM1_META1p0840		putative hydrolase, metallo-beta-lactamase superfamily	710.1730632	696.936084	865.4333033	432.406561	488.5832548	-0.240701377	9.31893714	0.234455342	0.628239758	0.936707878
MexAM1_META1p0841		putative biotin-protein ligase (birA-like)	138.9066251	88.4051494	151.4557621	146.7617772	117.2729104	0.284998637	7.006692967	0.370922583	0.54250181	0.918423824
MexAM1_META1p0842	nuoN	NADH-quinone oxidoreductase chain N (NADH dehydrogenase I, chain N)	636.7688953	714.7582798	881.5775323	508.4538256	627.7607393	-0.006821252	9.396292082	0.000195025	0.988857809	0.999476194
MexAM1_META1p0843	nuoM	NADH-quinone oxidoreductase chain M (NADH dehydrogenase I, chain M)	1131.906438	1530.626641	1553.47745	607.9429788	1129.543868	-0.279277403	10.21755335	0.247005972	0.619191199	0.936697995
MexAM1_META1p0844	nuoL	NADH-quinone oxidoreductase chain L (NADH dehydrogenase I, chain L)	1688.977044	1865.578047	2131.472426	1040.988359	1195.828883	-0.287587258	10.62984146	0.260048745	0.610086668	0.935204513
MexAM1_META1p0845	nuoK	NADH-quinone oxidoreductase chain K (NADH dehydrogenase I, chain K)	356.9665938	381.2185325	397.2901344	259.9809151	252.0153576	-0.284335751	8.364028118	0.403275283	0.525402594	0.914465576
MexAM1_META1p0846	nuoJ	NADH-quinone oxidoreductase chain J (NADH dehydrogenase I, chain J)	492.6852873	475.55265	500.0369024	272.3221622	484.9750888	-0.208078502	8.798035908	0.196607367	0.657473332	0.946015269
MexAM1_META1p0847	nuoI	NADH-quinone oxidoreductase subunit I (NADH dehydrogenase I subunit I)	375.9306995	429.5325642	479.1559803	253.4168159	363.2746581	-0.140898042	8.570796596	0.093023273	0.760368309	0.965527304
MexAM1_META1p0848	nuoH	NADH-quinone oxidoreductase subunit H (NADH dehydrogenase I subunit H)	545.2725345	651.4100789	787.4752292	269.461363	464.7167404	-0.238456878	9.086458254	0.206773817	0.649307891	0.944243865
MexAM1_META1p0849	nuoG	NADH-quinone oxidoreductase chain G (NADH dehydrogenase I, chain G)	1143.050574	998.995834	1366.062292	742.1598275	813.2956393	-0.137275024	9.983979142	0.06894343	0.792881401	0.970724291
MexAM1_META1p0850	nuoF	NADH-quinone oxidoreductase chain F (NADH dehydrogenase I, chain F)	944.9083663	1132.856406	1328.800307	517.7768832	877.8742928	-0.194068955	9.907504987	0.127196753	0.721356433	0.956127769
MexAM1_META1p0851	nuoE	NADH-quinone oxidoreductase chain E (NADH dehydrogenase I, chain E)	728.455987	780.2592608	910.984502	455.4040537	544.3670037	-0.244205878	9.417564405	0.237882239	0.625739875	0.936697995
MexAM1_META1p0852	nuoD	NADH-quinone oxidoreductase chain D (NADH dehydrogenase I, chain D)	1021.718444	1073.778473	1310.169314	564.0681326	839.199264	-0.212176369	9.909526506	0.158346309	0.690683616	0.949367046
MexAM1_META1p0853	nuoC	NADH-quinone oxidoreductase chain C (NADH dehydrogenase I, chain C)	235.2802486	206.3492649	293.0039412	162.8803903	147.4988172	-0.135005345	7.707182821	0.083138732	0.773088115	0.968266875
MexAM1_META1p0854	nuoB	NADH-quinone oxidoreductase chain B (NADH dehydrogenase I, chain B)	537.6705439	613.4364499	630.2564905	228.521382	476.4056947	-0.371028697	8.957756515	0.527369008	0.467715088	0.903680754
MexAM1_META1p0855	nuoA	NADH-quinone oxidoreductase chain A (NADH dehydrogenase I, chain A)	532.4663137	641.1049677	448.3674751	441.4611294	835.9443976	-0.028574673	9.179720891	0.003330707	0.953977816	0.995087546
MexAM1_META1p0856		putative SCP-like extracellular protein	96.67334362	86.04062046	54.78775028	37.97734104	58.01630168	-0.862270562	6.059345006	3.306585256	0.069002737	0.573716664
MexAM1_META1p0857		pseudoazurin	54.19483666	50.60797774	47.88007283	32.69088035	54.10745523	-0.223269184	5.582318418	0.211555932	0.645550605	0.941964093
MexAM1_META1p0858	carB	carbamoyl phosphate synthase, large subunit	1094.577666	960.4575413	1294.972423	963.0616698	1044.751968	0.09953944	10.06552149	0.038046824	0.845349147	0.981099947
MexAM1_META1p0859	greA	transcription elongation factor, cleaves 3' nucleotide of paused mRNA	543.9101706	755.484644	670.7157441	222.9108825	484.6894423	-0.499972727	9.064735536	0.891244856	0.345140187	0.861487127
MexAM1_META1p0860		hypothetical protein; putative exported protein	82.20503881	34.62093875	75.98445194	115.7558983	54.38558469	0.489878479	6.183046094	0.792755317	0.373268276	0.870464196
MexAM1_META1p0861		conserved hypothetical protein	138.4434213	88.54631531	137.7588246	100.3779453	99.53276115	-0.012303222	6.819424571	0.000694027	0.978982644	0.998598784
MexAM1_META1p0862	trxB	thioredoxin reductase, FAD/NAD(P)-binding	413.36846	459.7420684	542.1145262	216.3930746	341.8812408	-0.251315141	8.624479147	0.262271017	0.608564211	0.934803214
MexAM1_META1p0863		putative transcriptional regulator, LysR family	508.9791598	585.3444343	512.5496667	252.2595347	357.2384971	-0.548970619	8.791944854	1.353379014	0.244688261	0.794471722
MexAM1_META1p0864	aroQ	3-dehydroquinate dehydratase (3-dehydroquinase) (Type II DHQase)	212.4470294	177.4808369	171.8235425	104.2016025	143.9282364	-0.47815565	7.339547017	1.133745746	0.286977773	0.829031554
MexAM1_META1p0865	accB	acetyl-CoA carboxylase, biotin carboxyl carrier protein subunit	32.15178847	28.86842803	23.44663088	42.68053198	39.40417898	0.206258341	5.061477757	0.171668726	0.678632997	0.946809662
MexAM1_META1p0866	accC	acetyl CoA carboxylase, biotin carboxylase subunit	419.1721303	375.3954388	435.8152384	218.4206313	273.8372446	-0.361053129	8.4283601	0.604648761	0.43680979	0.895631017
MexAM1_META1p0867	aat	putative leucyl/phenylalanyl-tRNA-protein transferase	108.9618662	88.01694316	99.78633481	63.82637472	80.16893721	-0.277782212	6.461872094	0.357513774	0.549890274	0.918423824
MexAM1_META1p0868		putative transcriptional regulator, TetR family	7.98345256	5.893676627	6.039283713	18.14616978	9.599224831	0.701147844	3.270984587	1.535222272	0.215330364	0.774079324
MexAM1_META1p0869		conserved hypothetical protein	5.967153961	4.905515276	6.355063253	6.369675922	9.31357836	0.435495456	2.733405297	0.70295396	0.401792897	0.878354976
MexAM1_META1p0870		conserved hypothetical protein; putative exported protein	314.4335923	225.159622	205.7303707	106.0625107	135.5542846	-0.855758531	7.624639869	3.447590131	0.063344064	0.561437747
MexAM1_META1p0871		NADH:ubiquinone oxidoreductase 17.2 kD subunit	316.3409018	319.4937395	290.3592875	372.681591	384.435048	0.13529682	8.39540343	0.095024333	0.75788437	0.96512089
MexAM1_META1p0872	nrd	ribonucleoside-diphosphate reductase, adenosylcobalamin-dependent, large subunit	1144.549175	1752.362989	3003.458155	645.9851276	883.0234462	0.060784466	10.53700236	0.007989019	0.928778872	0.990678337
MexAM1_META1p0874		conserved hypothetical protein	30.54419904	45.49071361	53.20885258	21.42359024	34.37529769	-0.066220559	5.208471502	0.015467628	0.901023183	0.986051838
MexAM1_META1p0877		conserved hypothetical protein	21.55259718	26.89210533	14.76269352	30.95032937	33.8340728	0.132322362	4.682957942	0.065988347	0.797269889	0.970990291
MexAM1_META1p0878		hypothetical protein	3.732877135	3.917353926	3.276212733	6.341901173	5.472385025	0.400890506	2.212471766	0.514578308	0.47316363	0.903680754
MexAM1_META1p0884		Hypothetical protein	6.185132188	6.281882872	3.23674029	4.712449193	9.960041426	-0.05622684	2.622217723	0.009315336	0.923110778	0.990433749
MexAM1_META1p0885		hypothetical protein	4.795520991	5.505470382	4.223551355	8.286133649	7.599699533	0.385371858	2.625548111	0.50612154	0.476822649	0.904023666
MexAM1_META1p0886		Metallophosphoesterase	7.029797817	7.869999328	6.355063253	6.628906919	8.847523591	-0.031594389	2.885388864	0.004033768	0.94935884	0.994243041
MexAM1_META1p0887		conserved hypothetical protein	250.3752409	354.1852612	213.0327725	62.01175774	148.7316073	-1.09783624	7.683700264	4.398014006	0.035980808	0.473524906
MexAM1_META1p0888		Hypothetical protein	8.909860024	9.422824308	5.526141959	3.490360207	4.886058058	-0.98746375	2.682514055	3.79043115	0.051546369	0.53693588
MexAM1_META1p0890		conserved hypothetical protein	10.29947122	23.8923298	40.65661584	9.81374488	23.79134424	0.532809427	4.435966694	0.744656099	0.388173434	0.874045432
MexAM1_META1p0891		conserved hypothetical protein	111.9863141	117.5206178	114.8253354	116.1447448	96.33803088	-0.072907584	6.799376926	0.026731067	0.870127622	0.981099947
MexAM1_META1p0892		Putative formate/nitrate transporter	43.48665626	41.96156593	42.55129309	23.98812546	36.89349684	-0.310087931	5.239128212	0.40331749	0.525380921	0.914465576
MexAM1_META1p0898		putative Cellulose synthase catalytic subunit (UDP-forming)	35.61219282	42.49093808	30.5121981	37.60701104	42.65904535	-0.08009383	5.241135085	0.028100442	0.866872902	0.981099947
MexAM1_META1p0899		Multidrug resistance efflux pump	11.36211508	15.95174752	41.32764737	9.397123636	13.62082646	0.64851182	4.190014832	1.083204621	0.297981765	0.836070029
MexAM1_META1p0900		hypothetical protein	2.343265939	2.858609621	1.263118162	3.434810708	3.420240641	0.070295915	1.459232608	0.012074553	0.912501159	0.988970468
MexAM1_META1p0901		hypothetical protein; putative exported protein	2.125287712	2.293945993	1.934149686	4.462476446	2.826396661	0.484478009	1.49362237	0.607283297	0.435812534	0.895339714
MexAM1_META1p0905		conserved hypothetical protein	7.98345256	10.02277941	8.052378283	5.693823681	9.539088731	-0.213795815	3.048512168	0.18346873	0.668409061	0.946015269
MexAM1_META1p0907		conserved hypothetical protein	15.63993778	17.85748727	11.76278788	15.05391432	22.55103719	-0.023334073	4.056218324	0.002263563	0.962053433	0.997445036
MexAM1_META1p0908	acrF	multidrug transport protein, acriflavin resistance protein F (RND family)	34.95825814	36.59726145	27.90701689	33.82038684	35.69829187	-0.139189675	5.080511391	0.085527707	0.769941663	0.968266875
MexAM1_META1p0909		putative RND efflux transporter, membrane fusion protein subunit	7.901710724	8.752286248	8.486575152	12.2486646	11.17779743	0.355588046	3.290108368	0.532909117	0.465386368	0.903680754
MexAM1_META1p0912		Conserved protein of unknown function (DUF395)	0.435956454	0.811703967	0.513141753	3.138546712	2.112280483	1.641919467	0.639120179	3.683109329	0.054966256	0.540046385
MexAM1_META1p0913		conserved hypothetical protein; putative integral membrane protein; putative permease of the major facilitator superfamily	17.76522549	32.78578195	15.23636283	9.04531014	17.43946876	-0.861939303	4.203845164	2.912025295	0.087921401	0.61122154
MexAM1_META1p0915		Heavy metal-(Cd/Co/Hg/Pb/Zn)-translocating P-type ATPase:Heavy metal translocating P-type ATPase	25.77592533	18.98681452	24.31502462	34.04258484	17.47705382	0.175387889	4.594765506	0.123903027	0.724839299	0.958928778
MexAM1_META1p0916		transcriptional regulator, ArsR family	7.629237941	10.86977486	6.789260121	5.240169436	5.682861372	-0.649286636	2.852965579	1.706131622	0.191488043	0.748374168
MexAM1_META1p0918	nrtC	nitrate transport system ATP-binding protein	10.21772939	8.18762262	8.249740496	11.85055986	9.291027322	0.09145277	3.265197926	0.035175637	0.851228099	0.981099947
MexAM1_META1p0919	nrtB	nitrate transport system permease protein	6.185132188	5.75251072	4.420913567	9.267508137	8.824972554	0.334997322	2.804309328	0.392940152	0.530757968	0.916865205
MexAM1_META1p0920	nrtA	nitrate ABC transporter component precursor (substrate-binding protein) (tat pathway signal)	6.64833592	6.881837978	5.605086844	6.240060424	6.908134393	-0.112130397	2.699025896	0.050054899	0.822967773	0.977923556
MexAM1_META1p0921		FAD-dependent pyridine nucleotide-disulphide oxidoreductase:Rubredoxin-type Fe(Cys)4 protein	1.008149299	0.917578397	0.671031524	7.471407659	1.946906211	1.810286927	1.371022361	4.220607051	0.039935871	0.495653677
MexAM1_META1p0922		putative acyl-CoA dehydrogenase	1.49860031	0.988161351	1.578897703	5.203136437	2.833913674	1.370101976	1.355466045	3.778943177	0.051901432	0.53693588
MexAM1_META1p0923		OsmC family protein (osmotically induced proteins)	2.615738723	3.387981774	1.69731503	3.888464953	3.871261384	0.081779592	1.665149815	0.018054611	0.893112021	0.984352476
MexAM1_META1p0924		putative two-component sigma-54 specific transcriptional regulator, Fis subfamily; with N-terminal response receiver, GAF and ATPase domains	9.727278375	10.97564929	6.15770104	13.87811658	13.35021402	0.108491185	3.446861325	0.043676109	0.834457374	0.97970812
MexAM1_META1p0925		putative bifunctional protein; N-terminal amidase, C-terminal transcriptional regulator, AraC family	13.54189735	15.81058161	13.18379582	20.68293025	16.86065881	0.205955595	4.007137685	0.18343668	0.668436297	0.946015269
MexAM1_META1p0926	inh	isonitrile hydratase, ThiJ/PfpI family protein	3.106189733	1.976322701	2.170984341	9.656354632	4.044152669	1.061605659	2.116607876	2.412874971	0.120341174	0.656734609
MexAM1_META1p0927		putative sodium:solute symporter	15.367465	15.56354127	14.05218955	16.2760033	15.85337914	-0.006021115	3.950709865	0.000164578	0.989764383	0.999476194
MexAM1_META1p0929		putative nitrilase	16.43010885	17.32811511	9.749693314	8.036160902	10.94477005	-0.817530126	3.642871947	3.057511999	0.080364636	0.594023069
MexAM1_META1p0930		transcriptional regulator, LysR family	38.25517882	46.16125167	45.66961605	19.16457727	35.64567279	-0.334547056	5.207622747	0.416522138	0.518677551	0.913168388
MexAM1_META1p0932		RNA polymerase sigma factor	11.71632969	11.99910211	47.09062398	14.77616682	16.44722312	1.135917585	4.347135337	3.694664036	0.054586774	0.540046385
MexAM1_META1p0933		hypothetical protein	27.65598754	44.4319693	17.09156763	35.96830081	30.83478485	-0.364528226	4.965547436	0.511606879	0.474444077	0.903880289
MexAM1_META1p0934		Transcriptional regulator, Cro/CI family	31.00740277	28.12730702	27.82807201	20.96993599	44.70367272	0.076377383	4.934428434	0.023009199	0.879433153	0.983182355
MexAM1_META1p0935		type I secretion system ATPase	43.84087088	38.67945858	114.1148315	95.18406709	94.70683919	1.296050326	6.273563503	7.284545842	0.006955031	0.228147826
MexAM1_META1p0936		type I secretion membrane fusion protein, HlyD family	44.5765474	38.46770972	83.56316091	82.70394624	83.73200109	1.004890698	6.059127988	4.32216269	0.037619082	0.483570335
MexAM1_META1p0938		hypothetical protein	154.1923482	125.4612001	237.1899074	200.0337471	188.3988817	0.57655254	7.500569891	1.700738581	0.192191415	0.749547292
MexAM1_META1p0940		putative Cellulose synthase (UDP-forming)	33.868367	30.80945925	23.52557577	20.99771074	32.24798318	-0.337294354	4.823635828	0.509300605	0.475441776	0.904023666
MexAM1_META1p0941		conserved hypothetical protein	2.969953341	2.611569284	4.065661584	6.721489418	3.908846446	0.813174478	2.048214413	1.995159602	0.157802442	0.709579069
MexAM1_META1p0942		conserved hypothetical protein	23.75962673	22.3747963	49.73527763	28.92277265	35.12699893	0.716430348	4.999907703	2.109224058	0.146413541	0.689890492
MexAM1_META1p0943		ABC transporter, ATPase	3.542146187	2.082197132	3.197267848	6.221543924	3.833676322	0.652990795	1.951174136	1.194925151	0.274338342	0.820832383
MexAM1_META1p0944		ABC transporter, permease	2.642986001	1.729282364	2.013094571	4.342119197	3.465342715	0.58746592	1.554916938	0.891962024	0.344946171	0.861487127
MexAM1_META1p0945		ABC transporter, periplasmic protein	3.542146187	2.893901098	3.513047388	5.851213929	4.457588351	0.520647338	2.046620317	0.855127999	0.355105688	0.865547552
MexAM1_META1p0946		Acyl-CoA dehydrogenase	4.332317259	3.458564727	4.657748223	17.07221279	8.381468822	1.368094505	2.951615753	4.96805045	0.025819734	0.419511619
MexAM1_META1p0947		putative alkanesulfonate monooxygenase	3.433157073	2.4351119	3.23674029	8.850886892	5.727963446	1.020640736	2.282698538	2.846481572	0.091574145	0.618045049
MexAM1_META1p0948	ssuA	ABC transporter, substrate-binding protein, aliphatic sulphonates	3.405909795	2.082197132	3.868299371	7.499182409	3.630716988	0.865566268	2.066700699	2.044762311	0.152730837	0.696340091
MexAM1_META1p0949		Putative mannose-6-phosphate isomerase	12.39751165	7.305335699	11.99962254	9.360090636	9.336129397	0.051791229	3.336121907	0.010985858	0.916523844	0.989302605
MexAM1_META1p0952		hypothetical protein	9.345816478	11.01094076	18.19679602	7.526957158	10.86208291	0.257222795	3.506523878	0.242923704	0.622102391	0.936697995
MexAM1_META1p0953	cysE	serine acetyltransferase	11.77082425	8.328788527	18.63099289	12.2671811	10.23817088	0.444803502	3.614785742	0.765915808	0.381483503	0.874045432
MexAM1_META1p0954	eshA	eshA	77.27328143	70.86528543	78.31332605	53.3923271	56.76847762	-0.238005109	6.072877218	0.250499219	0.616723781	0.936697995
MexAM1_META1p0955		putative cysteine desulfurase	100.9511663	104.7451032	120.2330601	93.30464236	114.4089287	0.087877467	6.738090147	0.038789463	0.843866347	0.981099947
MexAM1_META1p0956		Hypothetical protein	4.277822703	3.31739882	3.749882044	3.370002959	5.795616558	0.182605846	2.056367468	0.105036789	0.745867024	0.964769475
MexAM1_META1p0957		putative Thioredoxin reductase	9.182332807	10.76390043	38.95930081	12.35050535	11.67392025	1.07086119	4.046382442	3.146608713	0.076084939	0.584823096
MexAM1_META1p0958		putative outer-membrane immunogenic protein precursor	1506.774493	1479.877497	1851.178611	675.7689175	1040.87319	-0.328484415	10.35628605	0.331060568	0.565035253	0.920633575
MexAM1_META1p0959		conserved hypothetical protein; putative exported protein	20.84416795	28.33905588	62.56382147	17.00740504	27.4671633	0.535441389	4.962898883	0.840530232	0.359245168	0.866089833
MexAM1_META1p0960		conserved hypothetical protein	28.41891133	31.58587174	156.8240143	30.59851588	37.81057236	1.322411383	5.831565972	3.753950333	0.052682864	0.53693588
MexAM1_META1p0961		Hypothetical protein	16.34836702	25.58632069	44.48544277	23.26598197	34.47301885	0.700036425	4.850064724	1.85612267	0.173072968	0.73065342
MexAM1_META1p0962	cspA	cold shock DNA binding protein CspA	2568.055985	4054.637771	4008.900212	3236.184215	5417.616073	0.35013504	11.9133104	0.296235355	0.586252198	0.926716218
MexAM1_META1p0963		hypothetical protein	40.13524102	45.9495028	113.4437999	30.62629063	56.89626683	0.637373165	5.842112011	1.206493464	0.272027696	0.820832383
MexAM1_META1p0965		hypothetical protein	264.3803419	558.3817461	176.2839285	37.56071979	61.79735891	-2.163281028	7.778437464	12.58454423	0.00038895	0.03765913
MexAM1_META1p0966		conserved hypothetical protein; putative exported protein	168.170202	181.6452311	158.9160538	137.6146263	130.2623078	-0.298116953	7.279140605	0.466870468	0.494430434	0.908762808
MexAM1_META1p0967		conserved hypothetical protein; putative exported protein	112.6402487	73.79447801	111.7464849	59.17873328	51.67946023	-0.32990307	6.353581029	0.419117766	0.517377591	0.913168388
MexAM1_META1p0968		putative histidine kinase of the HWE family	136.8630792	96.69864645	94.7733346	102.3869855	72.99019037	-0.375153007	6.654725522	0.688703645	0.406605669	0.880421159
MexAM1_META1p0969		conserved hypothetical protein	19.6452877	20.57493098	48.27479726	14.49841932	19.85994675	0.451605532	4.615650123	0.629600415	0.427501922	0.889675808
MexAM1_META1p0970		conserved hypothetical protein; myosin-cross-reactive antigen-like protein	21.00765162	27.20972862	27.15704049	18.12765328	24.19726291	-0.058445998	4.55727272	0.014966528	0.902631526	0.986303308
MexAM1_META1p0971		conserved hypothetical protein	9.999751158	4.905515276	5.99981127	6.702972918	5.164187517	-0.325242887	2.718285688	0.377830036	0.538766858	0.918423824
MexAM1_META1p0973	ureE	Urease accessory protein ureE 1	1.798320372	1.446950549	2.092039456	4.09214645	4.119322793	1.087127524	1.499635771	2.974743533	0.084573531	0.60011218
MexAM1_META1p0975	ureAB	urease gamma (N-terminal) and beta (C-terminal) subunits (urea amidohydrolase gamma/beta subunits)	9.373063756	8.117039666	9.631275986	7.545473658	6.953236467	-0.123675803	3.058109201	0.064271691	0.799867473	0.971618241
MexAM1_META1p0976	ureC	Urease subunit alpha (Urea amidohydrolase subunit alpha)	31.79757385	29.29192575	36.03834006	28.8949979	28.18879649	0.022563564	4.947424062	0.002302213	0.961731077	0.997445036
MexAM1_META1p0977	ureG	urease accessory protein UreG	5.776423012	7.940582282	6.631370351	4.869839441	6.081263029	-0.227929267	2.646704271	0.196571116	0.657502895	0.946015269
MexAM1_META1p0978		putative urease accessory protein UreD	2.888211506	2.505694853	2.644653652	6.147477925	3.029355996	0.551527292	1.820329009	0.812135728	0.367489574	0.870464196
MexAM1_META1p0979	fmdD	short-chain amide-urea binding porin	16.40286157	15.88116456	12.78907139	13.62814383	18.02579573	-0.122741844	3.943720548	0.066674463	0.796241764	0.970724291
MexAM1_META1p0980		conserved hypothetical protein; putative membrane protein	12.86071539	10.16394532	11.24964613	15.96122281	19.43899406	0.435202531	3.809702009	0.768878159	0.380564327	0.874045432
MexAM1_META1p0981		putative TonB-dependent porin receptor	55.42096418	43.40851647	49.61686031	58.40104029	48.12391336	0.074859454	5.673454932	0.024774629	0.874929942	0.982718283
MexAM1_META1p0982		protein of unknown function	1.307869361	1.65869941	0.671031524	1.712776229	2.217518657	0.067698291	0.674615981	0.008763871	0.925414557	0.990433749
MexAM1_META1p0983		conserved hypothetical protein	37.35601863	23.04533436	14.40744154	71.52923863	50.95782704	0.596215643	5.307914698	0.905501904	0.34131072	0.860515855
MexAM1_META1p0984		conserved hypothetical protein	18.8823639	15.6694157	28.3806862	12.87822559	11.77164141	0.029667675	4.127343756	0.003182193	0.955014451	0.995453876
MexAM1_META1p0985		conserved hypothetical protein with putative OsmC-like domain	6.021648518	4.340851647	15.19689039	9.610063383	7.028406591	1.028993622	3.078164	3.582066914	0.058406437	0.549694143
MexAM1_META1p0987		conserved hypothetical protein, PAS domain S-box	2.288771382	3.31739882	2.605181209	3.397777709	3.157145207	0.12884773	1.58471834	0.048980988	0.824846012	0.977923556
MexAM1_META1p0988	frc	formyl-CoA transferase, NAD(P)-binding	24.5497978	28.83313655	22.14404028	12.57270335	16.3119169	-0.651783569	4.382140395	1.871437316	0.171310553	0.727696077
MexAM1_META1p0989		Phospholipase/Carboxylesterase	0.572192846	0.88228692	0.592086638	2.370111971	1.841668037	1.158181018	0.463176499	2.08677126	0.148579796	0.693737824
MexAM1_META1p0990		putative oxalyl-CoA decarboxylase (oxc, yfdU)	27.11104197	26.60977351	29.99905635	26.40452868	33.85662384	0.163658521	4.849729154	0.120981267	0.727972653	0.961101012
MexAM1_META1p0991		putative Galactose oxidase	20.81692067	19.26914634	15.90739435	23.31227322	20.37862061	-0.011736221	4.321296485	0.000620059	0.980133939	0.998598784
MexAM1_META1p0992	oxlT	oxalate/formate antiporter	15.12223949	17.71632136	11.1312288	26.12678118	26.82821724	0.381951108	4.284807794	0.529117247	0.466978224	0.903680754
MexAM1_META1p0993	oxlT	oxalate/formate antiporter	16.6208398	21.13959461	18.86782755	17.56290004	20.76198824	0.014379911	4.249411071	0.000952641	0.975377295	0.998598784
MexAM1_META1p0994		hypothetical protein	9.182332807	11.04623224	5.565614402	5.851213929	4.645513661	-0.917956227	2.856442599	3.519275626	0.060658953	0.550617036
MexAM1_META1p0995		hypothetical protein	38.1461897	56.39577994	130.5353676	19.91449551	36.00648938	0.393921957	5.809704083	0.333854424	0.56339823	0.920293762
MexAM1_META1p0996		hypothetical protein	5.067993775	4.446726078	8.170795611	12.86896734	7.62225057	1.006498875	2.948896033	3.700111468	0.054408833	0.539861529
MexAM1_META1p0997		hypothetical protein; putative exported protein	10.49020217	7.905290805	14.52585886	6.360417673	10.14796674	0.16526111	3.30421999	0.100785699	0.750888794	0.964769475
MexAM1_META1p0998		protein of unknown function	1.062643856	1.270493165	2.013094571	1.61093548	2.38289293	0.780277037	0.785341434	1.316565213	0.251209419	0.8034151
MexAM1_META1p0999	frc	formyl-CoA transferase, NAD(P)-binding	18.010451	24.52757638	63.39274276	21.48839799	24.08450772	0.770575063	4.918767396	1.797670389	0.179994389	0.743126765
MexAM1_META1p1001		transcriptional regulator, GntR family	221.3568894	215.7720892	209.9144496	222.9571738	177.4390776	-0.103505942	7.710872519	0.057776002	0.81004623	0.974579659
MexAM1_META1p1002		putative GTPase, putative cobalamin biosynthesis protein (CobW-like protein)	149.9417728	110.9916946	138.4693285	110.3027892	111.7854914	-0.118626554	6.957801492	0.068293207	0.793838272	0.970724291
MexAM1_META1p1003		serine-type D-alanyl-D-alanine carboxypeptidase precursor	199.9677759	169.8931694	218.874694	143.197351	163.1868221	-0.079124724	7.484005762	0.031991077	0.858047241	0.981099947
MexAM1_META1p1004		conserved hypothetical protein	40.24423014	29.85658938	41.64342691	76.24168782	77.16213225	0.891726739	5.732021616	3.01253591	0.082622937	0.596136406
MexAM1_META1p1006		conserved hypothetical protein	23.05119749	27.52735191	20.20989059	18.37762603	28.76008943	-0.171127391	4.561838256	0.128690095	0.719794078	0.955219229
MexAM1_META1p1007		hypothetical protein	11.77082425	17.18694921	37.85407242	10.62847087	18.62715672	0.625481808	4.260570846	1.170734795	0.279250311	0.822138117
MexAM1_META1p1008		putative hydroxylase	20.78967339	26.3274417	16.61789832	28.42282715	28.41430686	0.057277358	4.595919857	0.013730218	0.906720573	0.987363042
MexAM1_META1p1009	ptpS	putative 6-pyruvol tetrahydrobiopterin synthase	191.6301087	261.1216369	174.547141	142.5863065	236.462659	-0.294765931	7.65312809	0.429572165	0.512198955	0.911690854
MexAM1_META1p1010	exsB	Putative regulator, ATP-binding	43.51390354	40.30286652	39.86716699	51.67955087	48.55238307	0.156485406	5.48669415	0.108842796	0.741465462	0.964664637
MexAM1_META1p1011		putative LmbE-like protein	75.93816479	31.47999731	55.49825425	83.65754598	60.8802834	0.311991768	5.944067162	0.348323424	0.555063737	0.918423824
MexAM1_META1p1012		putative glycosyl transferase	36.21163294	26.3274417	31.30164695	21.38655724	24.14464382	-0.289167752	4.800816508	0.369415441	0.543323075	0.918423824
MexAM1_META1p1013		Hypothetical protein	5.585692064	5.823093673	5.013000206	7.545473658	7.907897041	0.261992496	2.688725679	0.254524327	0.613907223	0.936540041
MexAM1_META1p1014		conserved hypothetical protein	6.403110415	7.728833421	28.57804842	3.981047451	5.976024855	0.857361908	3.38065582	1.399874726	0.236744547	0.79263107
MexAM1_META1p1015		hypothetical protein	19.37281491	15.35179241	65.60319954	10.70253687	8.629530231	0.702978287	4.572945298	0.891276969	0.345131496	0.861487127
MexAM1_META1p1016		putative glycosyl transferase; putative UDP-N-acetylglucosamine, LPS N-acetylglucosamine transferase	19.15483669	14.22246515	20.88092212	20.05336926	15.10167791	0.161335849	4.162517142	0.114940631	0.734587919	0.963801397
MexAM1_META1p1017		putative glycosyl transferase	20.29922238	7.305335699	17.05209519	43.66190647	14.89871857	0.868556261	4.375656641	1.965155608	0.160963007	0.713892785
MexAM1_META1p1018		putative glycosyl transferase	82.77723166	88.96981303	70.61619975	79.20432778	65.81896055	-0.256578791	6.276064695	0.31775488	0.572960014	0.923350058
MexAM1_META1p1019		putative Phosphoryl transfer system, HPr	54.57629856	50.04331411	49.38002565	79.78759753	73.5539663	0.369776648	5.943699816	0.577394786	0.447335297	0.899281466
MexAM1_META1p1020		putative PTS system subfamily mannose/fructose-specific IIA component	497.0176046	481.7639499	302.7536345	528.1553813	636.9014264	-0.000269659	8.934861873	3.09E-07	0.999556178	0.999778575
MexAM1_META1p1021		putative PTS system Hpr Kinase	8.582892684	3.282107343	6.355063253	14.16512233	6.810413231	0.618815397	2.98912065	1.086573803	0.297231592	0.83494677
MexAM1_META1p1022		integral membrane sensor signal transduction histidine kinase	175.7176981	178.7160386	166.7710698	154.6035149	149.4682745	-0.175284267	7.36693707	0.165364913	0.684264445	0.947146317
MexAM1_META1p1023	chvI	Two-component response regulator ChvI	137.7349921	179.3159937	142.6534074	142.678889	152.5352156	-0.119116691	7.238475433	0.072875845	0.78719467	0.970724291
MexAM1_META1p1024		conserved hypothetical protein; putative pyridoxamine 5'-phosphate oxidase-related, FMN-binding	18.44640745	9.563990215	14.05218955	22.20128323	8.163475463	0.079569642	3.861070433	0.020631202	0.885788182	0.984352476
MexAM1_META1p1025	lepA	GTP-binding protein lepA	684.5333742	762.1547332	788.5804576	431.888099	649.3571159	-0.214853219	9.373500581	0.194108751	0.659518716	0.946015269
MexAM1_META1p1026		putative heavy metal efflux pump, HlyD family secretion protein	202.4472782	200.1026735	143.2849665	179.1286188	179.7167324	-0.265948034	7.499620302	0.382422501	0.536309598	0.918423824
MexAM1_META1p1027	czcA	Heavy metal efflux pump CzcA	237.8687401	267.121188	274.4124207	260.4438276	236.8760946	0.026857666	7.996418275	0.00394212	0.949936675	0.994576582
MexAM1_META1p1028		putative transcriptional regulator lacI family	2.016298599	3.246815866	2.289401669	2.101622724	6.3669095	0.45485717	1.719526492	0.470580097	0.492720418	0.908762808
MexAM1_META1p1029		hypothetical protein; putative exported protein	51.79707616	47.3258704	52.06415174	34.45920608	38.73516488	-0.248031991	5.4876694	0.269833547	0.603443452	0.932213915
MexAM1_META1p1030		putative bifunctional N-terminal transglycosylase/C-terminal transpeptidase	173.4834213	128.1080608	113.1674928	165.2134692	135.0055426	-0.129957085	7.160335184	0.081907963	0.774728259	0.968894528
MexAM1_META1p1031		conserved hypothetical protein with putative Flagellin C-terminal domain	1029.538413	1112.42264	391.72452	511.7034713	800.6971265	-0.91480249	9.587282732	3.324078347	0.06827227	0.572364235
MexAM1_META1p1032		conserved hypothetical protein with putative Flagellin C-terminal domain	3528.086591	6543.145675	4720.351517	2060.48832	2901.5292	-0.641777285	11.9478795	0.943833038	0.331294028	0.855355857
MexAM1_META1p1033		putative flagellar FlbT family protein	57.62799373	51.77259648	50.7220887	23.95109246	34.70604624	-0.586352761	5.45035488	1.410274932	0.235010758	0.791759616
MexAM1_META1p1034		hypothetical protein	3.81461897	2.54098633	6.591897909	16.4056188	7.020889579	1.654835595	2.88959187	7.547942264	0.006007864	0.215959334
MexAM1_META1p1035		Acyltransferase 3 family	38.47315704	53.04308964	40.69608829	35.40354757	47.01139553	-0.156894486	5.424438807	0.109997308	0.7401472	0.964664637
MexAM1_META1p1036		Metal-dependent phosphohydrolase, HD subdomain	26.9475583	48.87869538	34.18313526	37.58849454	32.63886783	-0.123102937	5.172504476	0.062283565	0.802922411	0.971618241
MexAM1_META1p1037		conserved hypothetical protein	1.362363918	0.599955106	4.46038601	2.49972747	1.247824058	1.458928421	1.019420831	3.597972595	0.057850081	0.547750847
MexAM1_META1p1038		conserved hypothetical protein	3.732877135	2.788026668	2.644653652	16.87778954	8.133407413	1.502363282	2.811783269	4.652717569	0.031004426	0.445262128
MexAM1_META1p1039	map	Methionine aminopeptidase (Peptidase M)	54.22208394	41.22044491	58.65604965	94.11936835	50.21364281	0.503779563	5.901010626	0.982807614	0.321506633	0.851136904
MexAM1_META1p1040		putative membrane protein	4.6592846	5.540761859	19.3809693	7.971353153	6.720209083	1.150213169	3.140291479	3.807812464	0.051014035	0.536640289
MexAM1_META1p1041		putative CoxB	21.96130636	16.93990887	12.27592964	24.24735645	29.06828694	0.170481254	4.392014775	0.110736851	0.739306796	0.964664637
MexAM1_META1p1042		conserved hypothetical protein	7.765474333	4.09381131	6.789260121	8.776820893	4.73571781	0.188570498	2.694977436	0.11778143	0.731453277	0.962708621
MexAM1_META1p1043		two-component DctB-like sigma-54 specific transcriptional regulator, Fis subfamily; with N-terminal response regulator receiver and ATPase domains	8.010699838	6.846546501	7.026094777	16.7018828	8.960278777	0.555000175	3.264109735	1.070645537	0.30079968	0.840466455
MexAM1_META1p1044		putative sensor histidine kinase precursor, putative transcriptional regulator of C4 dicarboxylate transporter	18.03769827	18.73977419	16.42053611	28.81167365	18.1310339	0.200967982	4.328578601	0.169522312	0.680536693	0.947146317
MexAM1_META1p1045	tauB	taurine transport protein (ABC superfamily, atp_bind)	27.41076203	35.04443647	34.2226077	20.52554	19.59685132	-0.335019315	4.772384331	0.471397462	0.492344972	0.908762808
MexAM1_META1p1046	ssuC	alkanesulfonate transporter subunit ; membrane component of ABC superfamily	32.69673403	46.69062382	43.85388369	12.99858284	16.89072686	-0.693669315	4.93275867	1.485675743	0.222888607	0.778242877
MexAM1_META1p1047		Extracellular solute-binding protein, family 3 precursor	57.24653184	75.87667514	62.4059317	27.85807391	36.75067361	-0.653710632	5.699807091	1.653202336	0.198523636	0.756178544
MexAM1_META1p1048	minC	septum site-determining protein	48.74538099	33.87981774	45.1564743	45.80982044	42.95972585	0.111583392	5.437918134	0.055730566	0.813375853	0.975173805
MexAM1_META1p1049		conserved hypothetical protein; putative membrane protein	17.0023017	16.86932591	14.01271711	39.48643577	21.36334923	0.560699086	4.45001881	1.09273103	0.295866892	0.832712636
MexAM1_META1p1050	typA	GTP-binding elongation factor family protein with P-loop containing NTP hydrolase domain	1368.167588	1175.453218	1625.23835	1039.849594	1397.307366	0.090469133	10.36764937	0.028970203	0.864847854	0.981099947
MexAM1_META1p1051		putative methyl-accepting chemotaxis sensory transducer	38.30967337	88.15810907	59.64286072	167.5835812	105.8320175	0.812574039	6.523948088	2.067335277	0.150484252	0.69515813
MexAM1_META1p1052	minC	putative septum site-determining protein minC	152.8844789	92.95774991	71.56353837	81.33372526	99.66806737	-0.545897972	6.639728323	1.413084546	0.234545015	0.791759616
MexAM1_META1p1053	minD	membrane ATPase of the MinC-MinD-MinE system	542.4115703	519.666996	478.8007283	240.1127108	238.2141229	-0.735242745	8.65746706	2.37287063	0.12345984	0.658850216
MexAM1_META1p1054	minE	cell division topological specificity factor	784.8033586	914.7197874	787.0015599	412.1124772	607.0438531	-0.497215365	9.453497671	1.016646611	0.313315765	0.848762963
MexAM1_META1p1055		putative cytochrome P450 family enzyme	30.70768271	17.5045725	31.10428474	44.64328096	18.79253099	0.386095919	4.838039545	0.526977413	0.467880397	0.903680754
MexAM1_META1p1056		conserved hypothetical protein, putative Smp-30 family	4.468553651	4.376143124	39.07771814	7.027011664	5.622725273	1.958828693	3.583724381	6.438716789	0.011165928	0.285039153
MexAM1_META1p1057		putative glycoside hydrolase	11.68908242	12.24614245	21.59142608	13.60036908	13.47800323	0.436709397	3.860310235	0.786521796	0.375153934	0.871844061
MexAM1_META1p1058		putative dehydrogenase protein	4.550295486	4.799640846	10.22336262	7.452891159	4.149390843	0.6330926	2.639794915	1.263973893	0.260900225	0.814102523
MexAM1_META1p1060		putative carbohydrate-selective porin	3.460404352	4.729057892	2.960433192	6.323384673	6.088780041	0.331207522	2.263650172	0.337340621	0.561368303	0.919349572
MexAM1_META1p1061		DEAD/DEAH box helicase domain protein	23.65063762	25.23340592	178.5338577	62.43763724	29.61702884	1.882960662	5.995787059	7.482316412	0.006230786	0.218351237
MexAM1_META1p1066		Putative urea transporter	7.547496106	8.646411818	8.131323169	7.36030866	7.11861074	-0.104221353	2.958964979	0.046545566	0.829187135	0.978043459
MexAM1_META1p1067	ureD	Urease accessory protein ureD	3.596640744	4.834932323	3.749882044	7.008495165	4.728200798	0.297475328	2.278805939	0.286055595	0.592759357	0.927920165
MexAM1_META1p1068	ureG	urease accessory protein UreG	4.6592846	5.893676627	4.973527763	5.314235435	6.043677967	0.047418838	2.437238526	0.008273247	0.927526449	0.990678337
MexAM1_META1p1069	ureF	Urease accessory protein ureF	3.6511353	3.105649959	3.513047388	5.953054677	4.374901215	0.45275026	2.069095954	0.650098203	0.420077572	0.888870519
MexAM1_META1p1070	ureE	Urease accessory protein ureE	7.765474333	8.29349705	7.460291645	8.739787894	9.62929288	0.102557778	3.07508359	0.044418077	0.833077701	0.979045701
MexAM1_META1p1072		putative integral membrane protein; putative CrcB protein	1.062643856	1.305784642	1.105228392	1.897941227	2.134831521	0.544746467	0.664096933	0.608793274	0.435242526	0.894697377
MexAM1_META1p1073	ureC	urease alpha subunit	11.5800933	12.81080608	21.31511899	14.85023282	14.95885467	0.481165658	3.91809054	0.973454569	0.323820128	0.851136904
MexAM1_META1p1074		urease beta subunit (ureB) (fragment)	2.561244166	4.19968574	13.65746513	1.897941227	4.299731091	0.962190676	2.387650014	1.675719391	0.195494217	0.752302474
MexAM1_META1p1075	ureA	urease gamma subunit	4.196080867	6.670089117	36.74884403	5.860472179	5.254391665	1.55060966	3.537593402	3.990124284	0.045767688	0.519990923
MexAM1_META1p1076		conserved hypothetical exported protein, putative outer membrane receptor protein	51.74258161	66.45385083	31.85426115	34.35736533	38.85543708	-0.754403445	5.480733318	2.593525413	0.107301264	0.646884429
MexAM1_META1p1077		hypothetical protein; putative exported protein	71.87832031	65.14806619	59.9981127	35.18134957	29.4666886	-0.722689497	5.708518406	2.121068768	0.145285129	0.688309797
MexAM1_META1p1078		Hypothetical protein	6.375863136	7.023003885	11.76278788	4.036596951	5.352112826	0.066353545	2.77878148	0.013464287	0.907624238	0.987733491
MexAM1_META1p1079		Esterase, PHB depolymerase (C-terminal fragment)	16.51185069	18.52802532	17.76259915	18.65537352	19.70208949	0.095038772	4.191466147	0.042149033	0.837335951	0.980681164
MexAM1_META1p1083		hypothetical protein	2.969953341	2.046905655	2.407818997	1.934974226	2.480614091	-0.14466262	1.258545281	0.056628598	0.811906193	0.974579659
MexAM1_META1p1087		putative resolvase	92.47726276	104.2510225	88.41827135	77.34341956	109.8461022	-0.098452802	6.562196493	0.047609437	0.827276504	0.977923556
MexAM1_META1p1089		conserved hypothetical protein	16.07589423	23.96291275	11.21017369	24.4417797	23.83644631	-0.011255	4.320571894	0.000476706	0.982580701	0.999395451
MexAM1_META1p1091		ADP-ribosyl glycohydrolase family protein (fragment)	4.223328146	4.623183462	1.776259915	5.610499432	6.878066343	0.113363822	2.241056766	0.033096963	0.855641029	0.981099947
MexAM1_META1p1092		conserved hypothetical protein	4.931757383	7.164169792	3.513047388	9.535997384	10.6741576	0.393166303	2.863044594	0.459343858	0.497930782	0.9093637
MexAM1_META1p1094		conserved hypothetical protein	17.98320372	15.59883275	14.88111085	11.71168611	17.74014926	-0.184399954	3.96425246	0.148492564	0.6999801	0.950512003
MexAM1_META1p1095		conserved hypothetical protein	39.89001552	58.5838515	38.60404883	27.70068366	31.41359481	-0.5964951	5.293412047	1.541450876	0.214401974	0.773083475
MexAM1_META1p1096		hypothetical protein	3.433157073	5.928968104	2.407818997	7.110335913	6.74276012	0.220196328	2.38453281	0.131349636	0.717036774	0.95461782
MexAM1_META1p1100		Hypothetical protein	140.8139346	157.7881928	78.98435757	85.34254746	116.2731478	-0.674424999	6.856187281	2.216985336	0.136499365	0.680492721
MexAM1_META1p1101		Hypothetical protein	8.80087091	8.822869202	5.8419215	4.971680189	6.938202442	-0.573969647	2.824489362	1.353976438	0.244584152	0.794471722
MexAM1_META1p1102		Transcriptional regulator, LysR family	100.0792534	105.768556	74.48449912	99.83170853	82.98781686	-0.262862047	6.533919654	0.341334917	0.559059694	0.918423824
MexAM1_META1p1103		short-chain dehydrogenase/reductase	5.285972002	2.788026668	6.15770104	6.286351673	4.525241463	0.482440524	2.336755587	0.746647772	0.387539646	0.874045432
MexAM1_META1p1104		Methyl-accepting chemotaxis sensory transducer precursor	138.4706686	136.5427238	126.469706	198.2654213	193.9163688	0.330491304	7.311183745	0.526215688	0.468202223	0.903680754
MexAM1_META1p1107		hypothetical protein, putative membrane domain	37.87371692	55.26645268	34.65680457	58.18810054	52.68673989	0.059663566	5.578832493	0.014322171	0.90474039	0.987363042
MexAM1_META1p1108		conserved hypothetical protein, putative membrane proteine	79.72553648	106.5449685	68.52416029	47.84663542	63.30827841	-0.637117692	6.193243307	1.849579777	0.173832277	0.73177781
MexAM1_META1p1109		conserved hypothetical protein precursor	42.64199063	133.7899886	54.23513609	50.38339589	62.37616887	-0.664006308	6.101590591	1.51591886	0.218238138	0.777346559
MexAM1_META1p1113		conserved hypothetical protein	11.28037324	9.987487937	10.89439415	16.93333904	21.42348533	0.628379707	3.828564953	1.527634879	0.216467755	0.774698136
MexAM1_META1p1116	gpmA	phosphoglyceromutase	128.6616484	102.7687805	121.1803987	75.86209958	95.48860848	-0.247293722	6.711339288	0.29472973	0.587205429	0.926716218
MexAM1_META1p1117		hypothetical protein	61.38811815	63.70111564	79.73433398	24.04367496	57.82085936	-0.216217508	5.840575983	0.154884488	0.693910595	0.949520243
MexAM1_META1p1118		conserved hypothetical protein	5.531197507	7.164169792	38.09090708	6.008604177	6.780345182	1.414136801	3.654466948	3.620202157	0.057081937	0.544774031
MexAM1_META1p1119		hypothetical protein	13.84161741	14.85771174	55.81403379	22.39570648	21.98726126	1.216963804	4.686310243	4.697673611	0.030203474	0.437950367
MexAM1_META1p1120		hypothetical protein; putative exported protein	3.923608084	3.917353926	25.30183568	2.953381714	3.848710347	1.442487219	2.973086982	3.244782279	0.07165121	0.582071716
MexAM1_META1p1121		conserved hypothetical protein	6.457604971	10.12865384	41.09081271	15.14649682	13.25249286	1.479788078	4.101550274	6.002124305	0.014288664	0.328639266
MexAM1_META1p1122		putative short-chain dehydrogenase/reductase SDR	20.08124415	25.62161216	46.22223024	16.85001479	18.54446958	0.24956722	4.667313198	0.203834015	0.651643776	0.946015269
MexAM1_META1p1123		conserved hypothetical protein	12.23402798	21.35134347	25.57814278	14.49841932	13.02698248	0.074140086	4.113334033	0.020660368	0.885708035	0.984352476
MexAM1_META1p1124		Hypothetical protein	15.25847588	27.10385419	26.20970186	11.69316961	16.44722312	-0.227240999	4.270807853	0.189100324	0.663666467	0.946015269
MexAM1_META1p1125		putative Acetyl-hydrolase	26.5660964	25.72748659	16.69684321	19.21086852	26.90338737	-0.319431489	4.527432249	0.451174191	0.501777877	0.910731483
MexAM1_META1p1127		hypothetical protein	4.059844476	4.552600508	2.605181209	2.601568218	5.149153492	-0.312636775	1.939709885	0.292543645	0.588595095	0.926716218
MexAM1_META1p1128		putative multi-sensor hybrid histidine kinase/response regulator	61.57884909	74.92380526	56.87978974	55.66059832	66.06702196	-0.196929976	5.978340099	0.178086997	0.673022425	0.9462352
MexAM1_META1p1129		putative multi-sensor hybrid histidine kinase	255.4159873	287.2020383	252.8209946	269.8131765	310.7157074	0.03408168	8.104520512	0.006258012	0.936947038	0.991532217
MexAM1_META1p1130		putative cytochrome P450	19.34556764	18.84564862	22.02562295	28.3950524	24.01685461	0.378278951	4.497336502	0.646433639	0.42139064	0.889034656
MexAM1_META1p1131		putative sensory box-containing diguanylate cyclase/phosphodiesterase; permease, PAS/PAC, GGDEF and EAL domains	45.12149296	64.3716537	63.59010497	69.9460779	68.54763605	0.299381139	5.962552669	0.394602093	0.529890212	0.916865205
MexAM1_META1p1132		putative tRNA delta(2)-isopentenylpyrophosphate transferase (IPP transferase) (Isopentenyl-diphosphate:tRNA isopentenyltransferase) (IPTase) (IPPT)	13.21493	12.14026802	7.38134676	23.82147696	19.58181729	0.419776519	3.940133608	0.565947386	0.451873826	0.900597138
MexAM1_META1p1133		putative nosX precursor (nitrous oxide reductase)	39.50855362	16.37524524	24.19660729	40.65297525	21.36334923	0.040428038	4.831929456	0.005628551	0.940195878	0.99175573
MexAM1_META1p1134		Putative regulatory protein NosR	95.55620521	55.51349302	45.55119872	98.6929438	73.18563269	-0.059273305	6.205159779	0.013218153	0.908468721	0.987959734
MexAM1_META1p1135		conserved hypothetical protein; putative exported protein ; putative YVTN beta-propeller repeat family protein	148.3341834	97.93384814	91.49712187	117.0427951	92.85013712	-0.293533375	6.775657452	0.41552513	0.519178406	0.913168388
MexAM1_META1p1136		conserved hypothetical protein; putative exported protein	145.4187246	58.01918787	70.06358555	145.2249077	80.70264509	-0.043894341	6.643297133	0.006825394	0.934156925	0.99079862
MexAM1_META1p1137		Putative cytochrome c550	246.669611	212.348816	223.8087493	98.85033405	140.4403426	-0.572531733	7.526587907	1.487186981	0.222653429	0.778242877
MexAM1_META1p1138		conserved hypothetical protein, periplasmic binding protein precursor, putative periplasmic binding protein-like II	193.7553964	127.2963568	144.5875571	152.6222494	109.1996391	-0.244961566	7.184980191	0.286365938	0.59255879	0.927920165
MexAM1_META1p1139	exaF	Quinoprotein ethanol dehydrogenase precursor (QEDH)	429.8258161	577.5097265	1825.403106	869.3311479	1231.249046	1.377527093	9.946433612	6.113318942	0.013416695	0.313338973
MexAM1_META1p1140		putative transporter, major facilitator superfamily	27.1927838	14.6106714	20.60461502	21.33100774	18.10096585	-0.063528661	4.350572367	0.016979801	0.896323886	0.984516228
MexAM1_META1p1141		hypothetical protein	15.74892689	23.68058094	17.72312671	31.70950586	34.69101221	0.509981389	4.632673768	0.993886262	0.31879439	0.850562779
MexAM1_META1p1142		conserved hypothetical protein	14.90426126	13.19901233	16.9731503	18.60908227	13.92902397	0.231580886	3.959715113	0.235135048	0.627742135	0.936697995
MexAM1_META1p1143		conserved hypothetical protein	3.596640744	2.682152237	4.736693108	6.073411926	4.119322793	0.663439683	2.105581416	1.405212027	0.235852853	0.792291369
MexAM1_META1p1144		hypothetical protein	6.021648518	6.246591395	8.289212939	2.508985719	5.239357641	-0.205816538	2.491700849	0.123364744	0.725413423	0.959240802
MexAM1_META1p1145		hypothetical protein; putative exported protein	18.22842922	12.56376574	19.1046622	14.69284257	12.09487295	-0.011560443	3.939399992	0.000556498	0.981179478	0.998985822
MexAM1_META1p1146		hypothetical protein; putative exported protein	23.43265939	17.08107478	19.45991419	15.77605781	21.15287288	-0.108462574	4.278586876	0.052278526	0.819144864	0.976999785
MexAM1_META1p1147		conserved protein of unknown function; putative exported protein	2.016298599	2.188071562	1.657842588	4.453218196	3.675819062	0.643825308	1.539999209	1.024472309	0.311460509	0.848762963
MexAM1_META1p1148		conserved hypothetical protein; putative exported protein	19.8905132	10.1992368	17.92048892	18.72943952	13.20739078	0.142161009	4.002133368	0.079554416	0.777902163	0.969182404
MexAM1_META1p1149		putative peptidase	50.57094864	30.06833824	35.80150541	79.75982278	52.73935898	0.476861191	5.640731346	0.809606415	0.36823664	0.870464196
MexAM1_META1p1150		hypothetical protein	7.13878693	4.658474939	2.368346554	6.52706617	10.19306881	0.115075918	2.653672283	0.03423184	0.853214536	0.981099947
MexAM1_META1p1151		conserved hypothetical protein with Cupin barrel domain	9.264074643	6.493631733	9.789165756	10.97102612	9.133170062	0.337940152	3.19845501	0.466767706	0.494477945	0.908762808
MexAM1_META1p1152		Short-chain dehydrogenase/reductase SDR	11.19863141	15.70470718	11.64437056	14.74839207	12.42562149	-0.054641184	3.720081026	0.012922259	0.909494547	0.988243215
MexAM1_META1p1153		putative transcriptional regulator, LysR family	12.12503887	12.70493165	9.039189348	15.30388706	16.10144055	0.121557948	3.714795328	0.060222232	0.806145039	0.972330454
MexAM1_META1p1154		conserved hypothetical protein	26.21188178	14.85771174	16.93367786	23.59927896	13.81626879	-0.181011256	4.25710915	0.132032516	0.716333895	0.954316993
MexAM1_META1p1155		conserved hypothetical protein, UspA-like putative universal stress protein	64.19458782	13.58721857	275.8729011	66.98343793	45.56061214	1.734371838	6.541354824	4.80681717	0.028347356	0.428527072
MexAM1_META1p1156		putative cytochrome c, class I	4.741026435	1.693990887	11.32859102	13.41520409	5.660310335	1.649542257	2.894494228	6.944321906	0.008408571	0.257559056
MexAM1_META1p1157		transcriptional regulator, Crp/Fnr family	314.7060651	144.0598083	181.415346	212.1342797	106.2830383	-0.461401304	7.582954679	0.857975341	0.354305899	0.865547552
MexAM1_META1p1158		putative ABC transporter related, fused ATPase and permease domains (CydD-like)	5.040746497	1.164618735	4.026189142	22.22905798	7.283985012	1.847570458	3.02518274	5.629169049	0.017664003	0.357830413
MexAM1_META1p1159		putative ABC transporter related, fused ATPase and permease domains (CydD-like)	10.54469673	8.505245911	32.24898558	17.07221279	15.20691608	1.172234269	4.062825625	4.915676734	0.026614035	0.422320025
MexAM1_META1p1160	cydA	cytochrome d terminal oxidase, polypeptide subunit I	191.7118505	156.8000315	912.8397068	140.7346565	202.8991986	1.264947887	8.325909393	3.386536932	0.06573087	0.568376162
MexAM1_META1p1161	cydB	cytochrome d terminal oxidase, polypeptide subunit II	56.12939342	41.29102787	81.98426321	73.6771526	55.4229324	0.530134112	5.947939343	1.176548009	0.278059874	0.820832383
MexAM1_META1p1162		Cyd operon protein YbgT precursor	9.018849137	5.823093673	8.802354692	31.74653886	17.19140735	1.375971566	3.875765432	5.238639327	0.022090545	0.390104609
MexAM1_META1p1163		transcriptional regulator, DeoR family	19.18208397	18.66919123	16.30211878	32.12612711	19.79981065	0.266266631	4.4122283	0.289078598	0.590811592	0.926742093
MexAM1_META1p1164		putative Glutamyl-tRNA(Gln) amidotransferase subunit A (Glu-ADT subunit A)	4.223328146	3.387981774	6.039283713	8.526848146	6.163950165	0.86078668	2.522986223	2.57277273	0.108717026	0.646910151
MexAM1_META1p1165		conserved hypothetical protein with putative exported protein; putative histidine kinase CheY-like receiver domain, putative PAS/PAC domain	52.80522546	35.36205976	35.20941877	146.3729307	102.9755528	1.105775078	6.223349941	3.357843826	0.06688559	0.57033868
MexAM1_META1p1166		hypothetical protein	57.00130633	58.72501741	21.27564654	48.51322941	42.81690261	-0.62324892	5.514523851	1.497457849	0.221062928	0.778242877
MexAM1_META1p1167	celA	Cellulose synthase (UDP-forming)	143.2116951	162.2349189	121.298816	114.0523804	136.9073468	-0.299523803	7.082781468	0.458663107	0.498249435	0.909668905
MexAM1_META1p1168		Putative CelB-like protein	38.71838255	41.92627445	38.32774173	61.49329575	44.50071339	0.255146574	5.493712861	0.27164874	0.602227922	0.932213915
MexAM1_META1p1169		Putative cellulase, endoglucanase (celC)	39.01810261	36.13847225	37.41987555	32.5520066	32.08260891	-0.143973561	5.147951716	0.093120346	0.760247141	0.965527304
MexAM1_META1p1170		Conserved hypothetical protein; putative exported protein	76.75558314	85.29949945	83.68157824	83.01872674	76.44049906	0.000323284	6.340978436	5.01E-07	0.999435158	0.999778575
MexAM1_META1p1171		Hypothetical protein, putative exported protein	10.571944	4.552600508	11.05228392	31.50582437	9.719497029	1.20405006	3.76668295	3.581635696	0.0584216	0.549694143
MexAM1_META1p1175		putative NADH dehydrogenase (ubiquinone) 1 alpha subcomplex	444.3758628	309.1180454	425.1576789	219.9297261	243.5436846	-0.347159966	8.359303881	0.53846453	0.463069772	0.903680754
MexAM1_META1p1176		conserved hypothetical protein	22.17928459	10.69331747	47.44587596	23.61779546	12.84657419	0.764452695	4.543527076	1.589092168	0.207455886	0.769214133
MexAM1_META1p1177		putative transporter, major facilitator superfamily	12.37026438	11.89322768	10.34177995	19.19235202	21.68658076	0.495216591	3.926067665	0.936022061	0.33330297	0.855355857
MexAM1_META1p1178	priA	Primosome factor N' (replication factor Y)	47.27402796	36.31492964	43.38021438	93.42499961	59.77528258	0.649120573	5.81093178	1.559635559	0.211718589	0.770265806
MexAM1_META1p1179		conserved hypothetical protein	880.5230475	914.0845408	911.8528957	292.4310809	567.7223613	-0.603322542	9.478307973	1.239034361	0.265657237	0.816975635
MexAM1_META1p1180		conserved hypothetical protein; putative exported protein	14.46830481	10.23452827	13.34168559	20.59034775	16.48480819	0.444912431	3.916721243	0.809190334	0.368359737	0.870464196
MexAM1_META1p1181		hypothetical protein	4.250575424	3.882062449	4.539330895	3.27742046	2.210001645	-0.291592549	1.853839006	0.256590849	0.612472021	0.936212555
MexAM1_META1p1182		putative short-chain dehydrogenase/reductase SDR	8.3104199	6.493631733	10.65755949	15.84086556	12.53837668	0.814493186	3.440429936	2.678991839	0.101680081	0.639831962
MexAM1_META1p1183		putative Isochorismatase hydrolase	14.3593157	16.33995376	21.82826074	10.07297588	11.9445327	-0.073888795	3.894939775	0.020941016	0.884939756	0.984352476
MexAM1_META1p1184		putative zink-containing alcohol dehydrogenase	9.700031096	11.54031292	31.18322963	11.57281236	12.4932746	0.791118865	3.931293604	1.966915124	0.160775685	0.713892785
MexAM1_META1p1185		conserved hypothetical protein; putative membrane protein	5.885412126	3.917353926	7.105039662	9.684129382	5.848235645	0.621367669	2.711873103	1.347967424	0.245633769	0.794471722
MexAM1_META1p1186		Short-chain dehydrogenase/reductase SDR	10.10874027	12.70493165	44.16966323	8.591655895	11.1552464	0.898331024	4.108368469	1.823346216	0.176915483	0.739194738
MexAM1_META1p1187		putative short-chain dehydrogenase/reductase SDR	7.683732498	6.423048779	18.90729999	12.4153131	11.06504225	0.998970483	3.50039809	3.876646583	0.04896226	0.532077045
MexAM1_META1p1188		conserved hypothetical protein	64.43981332	124.6847876	51.55100999	367.422905	285.2856545	1.31207423	7.482800319	3.754197243	0.052675084	0.53693588
MexAM1_META1p1189		putative ubiquinone biosynthesis protein	286.1509173	278.6967924	238.6503878	151.4371934	221.8345528	-0.469579313	7.878647987	1.148052269	0.283957249	0.823476023
MexAM1_META1p1190		hypothetical protein	41.44311039	53.46658736	55.81403379	66.15019544	105.0051462	0.673375585	6.010540703	1.753574301	0.185428023	0.747013051
MexAM1_META1p1195		Hypothetical protein	2.370513217	2.646860761	3.039378078	1.462803482	1.901804136	-0.244662607	1.178600311	0.148287529	0.700177257	0.950512003
MexAM1_META1p1197		transcriptional regulator, ArsR family	9.64553654	13.44605266	11.09175636	6.60113217	7.99810119	-0.433952767	3.282822525	0.773287287	0.379202021	0.874045432
MexAM1_META1p1198		putative integral membrane sensor signal transduction histidine kinase precursor	37.57399686	33.66806888	38.28826929	33.35747434	30.48900228	-0.065780564	5.116418854	0.019118484	0.890027345	0.984352476
MexAM1_META1p1199		DNA-binding response regulator in two-component regulatory system	12.61548988	10.76390043	12.27592964	19.83117126	12.80147211	0.357662145	3.778811691	0.525449835	0.46852615	0.903680754
MexAM1_META1p1200		putative fused thiol:disulfide interchange protein precursor	1.98905132	1.199910211	2.526236324	7.971353153	3.788574248	1.579678485	1.864229728	5.447931151	0.019591514	0.373358285
MexAM1_META1p1201		putative thioredoxin domain protein precursor	4.305069981	4.058519833	3.986716699	6.332642923	7.562114471	0.515853202	2.417392417	0.881903432	0.347680874	0.862567889
MexAM1_META1p1202		conserved hypothetical protein precursor, ErfK/YbiS/YcfS/YnhG family protein	11.93430792	6.63479764	12.43381941	20.75699625	11.44840988	0.680144541	3.669548516	1.661282882	0.197430201	0.754407062
MexAM1_META1p1203		conserved hypothetical protein; putative exported protein	18.06494555	17.11636625	23.48610333	11.50800461	12.733819	-0.148061228	4.048917916	0.08776007	0.767044313	0.968266875
MexAM1_META1p1204		conserved hypothetical protein; putative integral membrane protein; putative permease of the major facilitator superfamily	2.942706063	2.505694853	3.670937159	3.832915453	3.690853087	0.453084529	1.756629135	0.644515395	0.422080421	0.889034656
MexAM1_META1p1205		Conserved hypothetical protein (DUF395)	2.207029547	1.164618735	2.092039456	3.434810708	1.774014926	0.527978287	1.138720526	0.621822836	0.430370714	0.891439245
MexAM1_META1p1206		conserved membrane hypothetical protein, DUF81	3.378662517	1.905739748	3.947244257	6.480774921	2.954185872	0.753738061	1.928784671	1.508972411	0.219295954	0.778242877
MexAM1_META1p1207		beta-lactamase domain protein, putative hydroxyacylglutathione hydrolase	11.82531881	19.51618668	22.22298516	11.70242786	11.68143726	-0.046117911	3.940658695	0.007881312	0.929259332	0.990678337
MexAM1_META1p1208		rhodanese domain protein, putative sulfur transferase	10.27222394	9.916904983	17.60470938	6.499291421	8.358917785	0.095039298	3.390789945	0.030819833	0.860642942	0.981099947
MexAM1_META1p1209		putative Major Facilitator Family (MFS) transporter	3.378662517	2.858609621	2.802543422	8.387974398	6.690141033	0.939767078	2.310105073	2.387130068	0.122338039	0.658850216
MexAM1_META1p1210	arsB	arsenite/antimonite transporter	6.948055982	8.081748189	8.091850726	7.591764907	8.170992475	0.081672616	2.964650065	0.028417207	0.866131702	0.981099947
MexAM1_META1p1211	arsC	arsenate reductase (glutaredoxin family)	3.32416796	3.176232913	4.697220665	2.194205223	2.300205793	-0.097637688	1.636580138	0.026023126	0.871843853	0.981821721
MexAM1_META1p1212		Low molecular weight phosphotyrosine protein phosphatase	2.288771382	3.740896542	2.328874111	2.749700216	3.811125285	-0.017166952	1.599682254	0.000832358	0.976983734	0.998598784
MexAM1_META1p1213		transcriptional regulator; ArsR family	0.817418351	2.046905655	0.907866179	2.101622724	2.285171769	0.319908636	0.777042001	0.189854286	0.663037922	0.946015269
MexAM1_META1p1214	arsH	NADPH-dependent FMN reductase	7.601990663	8.928743633	8.999716905	10.00816813	11.86936257	0.318198484	3.253826623	0.428563937	0.512694445	0.911690854
MexAM1_META1p1216		conserved hypothetical protein	18.06494555	16.1282049	21.90720562	6.647423419	10.58395345	-0.394446967	3.868889623	0.50978851	0.475230423	0.904023666
MexAM1_META1p1217		Putative chloride channel voltage gated family protein	51.14314148	41.43219377	28.9333004	31.70024761	51.38629674	-0.309310952	5.356382906	0.393553674	0.53043733	0.916865205
MexAM1_META1p1218	gpmA	Phosphoglyceromutase	12.42475893	14.11659072	9.986527969	11.66539486	16.27433184	-0.067911442	3.694288376	0.019372621	0.889303517	0.984352476
MexAM1_META1p1219		Phosphoglyceromutase (fragment)	9.454805591	9.811030553	8.683937365	7.39734166	9.960041426	-0.149990885	3.18361671	0.095644212	0.757120725	0.96512089
MexAM1_META1p1220		conserved hypothetical protein	6.130637631	7.058295362	3.907771814	14.53545232	9.734531054	0.515161501	3.069742695	0.774911861	0.378701805	0.874045432
MexAM1_META1p1221		C4-dicarboxylate transporter/malic acid transport protein	76.45586308	103.5804844	78.03701895	73.7512186	100.2017752	-0.099691788	6.433557956	0.045797552	0.830544229	0.978043459
MexAM1_META1p1222		Hypothetical protein	6.920808704	4.8702238	5.565614402	5.443850934	4.126839806	-0.227640836	2.432961105	0.187134776	0.665312094	0.946015269
MexAM1_META1p1223		Hypothetical protein	2.833716949	2.152780085	3.315685176	1.61093548	1.548504554	-0.224470611	1.179721457	0.119677749	0.729384259	0.961402022
MexAM1_META1p1224		Putative oxidoreductase, molybdopterin binding subunit	54.60354583	52.72546635	52.69571083	37.90327504	40.60690097	-0.295697053	5.575989785	0.385319653	0.534769909	0.918423824
MexAM1_META1p1225		putative sulfite:cytochrome c oxidoreductase subunit B precursor	50.97965781	61.72479294	57.19556928	19.77562176	34.85638648	-0.59740645	5.48716116	1.2609701	0.261467544	0.814102523
MexAM1_META1p1226		conserved hypothetical protein	14.08684291	14.92829469	19.6572764	11.60058711	12.77140406	0.01426943	3.867705341	0.000855408	0.976667306	0.998598784
MexAM1_META1p1227		Putative molybdopterin oxidoreductase	7.166034209	8.258205573	64.97164046	9.582288633	6.863032318	1.812765596	4.264410493	4.938395713	0.026266405	0.422063393
MexAM1_META1p1228		conserved hypothetical protein	3.351415238	2.858609621	3.710409601	6.184510925	3.164662219	0.488767886	1.970600233	0.71042974	0.399301186	0.878354976
MexAM1_META1p1229		Transcriptional regulator, LysR family	19.34556764	16.41053672	20.44672525	23.59002071	16.96589698	0.185410391	4.277232851	0.152764513	0.695907367	0.950121962
MexAM1_META1p1230		Hypothetical protein	24.35906685	34.0915666	33.11737931	14.72061732	19.32623887	-0.386315655	4.648424705	0.572418307	0.449299543	0.89964815
MexAM1_META1p1231		conserved hypothetical protein	17.0023017	8.469954434	16.65737076	31.32991762	14.06433019	0.699328618	4.136970781	1.63463611	0.201063007	0.759347058
MexAM1_META1p1232		RNA polymerase sigma factor	29.72678069	27.63322634	30.98586741	26.77485867	27.76032678	-0.009151463	4.83777628	0.000390607	0.984231804	0.99945333
MexAM1_META1p1233		Conserved hypothetical protein	62.34177289	48.34932323	56.24823066	43.22676872	44.62098559	-0.204971487	5.671394889	0.187275642	0.665193816	0.946015269
MexAM1_META1p1234		Hypothetical protein	10.05424571	8.328788527	11.84173277	4.749482192	7.238882938	-0.216383985	3.072733423	0.165443942	0.684193077	0.947146317
MexAM1_META1p1235		40-residue YVTN beta-propeller repeat family protein	46.2113841	35.82084896	46.22223024	34.69992058	31.80447945	-0.127208596	5.28367544	0.069555842	0.791984574	0.970724291
MexAM1_META1p1236	nhaA	sodium-proton antiporter	8.909860024	10.7991919	10.06547285	12.85970909	13.78620074	0.314454193	3.504271939	0.428528185	0.512712031	0.911690854
MexAM1_META1p1237		putative sulfate transporter (ybaR)	24.33181958	26.75093942	18.03890625	36.30159781	44.23761795	0.364877033	4.908665609	0.493178556	0.482512839	0.907312788
MexAM1_META1p1238		putative Cyclic nucleotide-binding protein	133.1574493	173.5634829	106.4177052	73.36237211	122.2942747	-0.606987464	6.927819927	1.717441585	0.190022702	0.748374168
MexAM1_META1p1239		conserved hypothetical protein with putative COG domain Uncharacterized low-complexity proteins	12.3430171	17.68102988	28.81488307	5.971571177	6.088780041	-0.144385316	3.814408597	0.047445505	0.827569445	0.977932949
MexAM1_META1p1240		Thioredoxin-related	6.566594085	9.17578397	9.868110641	5.471625683	4.615445612	-0.248621978	2.828054001	0.215159225	0.642753362	0.941162877
MexAM1_META1p1241		putative cytochrome c biogenesis protein precursor	6.512099528	8.39937148	6.868205006	10.52663012	9.937490389	0.29263196	3.090482197	0.340036474	0.559808169	0.918423824
MexAM1_META1p1242		conserved hypothetical protein; putative phosphohydrolase/phosphoesterase	97.05480552	107.8860446	89.83927928	63.65046797	105.1103843	-0.24945803	6.534850416	0.291795625	0.589072143	0.926716218
MexAM1_META1p1243		Hypothetical protein	4.059844476	3.387981774	4.46038601	8.406490898	6.239120289	0.777073607	2.435574194	1.965104102	0.160968494	0.713892785
MexAM1_META1p1244		Hypothetical protein	2.425007774	1.729282364	1.499952818	3.731074705	3.615682963	0.513712114	1.437163742	0.630773429	0.427071757	0.889675808
MexAM1_META1p1245		hypothetical protein	8.664634519	10.76390043	5.723504172	5.74937318	6.487181698	-0.696863884	2.902876098	2.064070503	0.150806855	0.69515813
MexAM1_META1p1246		Hypothetical protein	41.36136855	28.79784508	38.72246616	31.97799511	31.35345871	-0.045002342	5.10684617	0.008648977	0.925903658	0.990433749
MexAM1_META1p1249		Hypothetical protein	6.893561425	4.376143124	4.263023797	11.35987261	10.48623229	0.630512928	2.926429401	1.222478406	0.268874812	0.817676623
MexAM1_META1p1250		Hypothetical protein	1.907309485	1.76457384	1.22364572	7.776929905	4.983779219	1.351164146	1.889361894	3.42002813	0.064409916	0.56632159
MexAM1_META1p1254		Hypothetical protein	5.31321928	7.058295362	5.644559287	9.461931385	6.539800785	0.22567924	2.779028413	0.188273892	0.664357142	0.946015269
MexAM1_META1p1255		Hypothetical protein	101.5778537	104.6039373	66.78737282	103.664624	106.9520524	-0.156509993	6.59653574	0.117105756	0.73219498	0.963051373
MexAM1_META1p1256		putative phosphoesterase or phosphohydrolase	18.22842922	20.22201621	17.2494574	29.58936664	36.32972091	0.529587513	4.610385682	1.096578373	0.295018236	0.832712636
MexAM1_META1p1257		Hypothetical protein	78.60839807	92.64012662	105.9045634	124.967857	119.2874697	0.447103562	6.705151525	0.993407584	0.318910955	0.850562779
MexAM1_META1p1258		putative glycosyl transferase	549.6320991	600.8021012	795.8828595	431.665901	624.8516555	0.102207446	9.230174498	0.044698844	0.832558763	0.978810862
MexAM1_META1p1259		hypothetical protein, putative methyltransferase domain	118.6074027	126.1670296	107.1282091	103.5442667	112.6499478	-0.18341568	6.828349074	0.172188165	0.678174393	0.946809662
MexAM1_META1p1260		conserved hypothetical protein; putative transmembrane anti-sigma factor	58.11844474	39.98524322	59.80075049	178.9527121	101.1789869	1.208104433	6.455440719	4.698362285	0.030191373	0.437950367
MexAM1_META1p1261		RNA polymerase sigma factor	58.25468113	71.8181553	66.27423107	280.5897793	218.3917612	1.534917264	7.121581434	6.558903571	0.010436065	0.275486457
MexAM1_META1p1262		putative Peptidoglycan-binding protein	239.0676203	283.9905139	225.4271195	199.6078676	198.1108617	-0.332400845	7.84074086	0.602395421	0.437665521	0.896079851
MexAM1_META1p1263		hypothetical protein	13.48740279	4.09381131	5.131417534	10.42478937	5.201772579	-0.344495602	2.949779726	0.334292419	0.563142421	0.920293762
MexAM1_META1p1264		conserved hypothetical protein precursor; putative exported protein	53.54090198	59.71317876	47.09062398	47.46704717	38.66751177	-0.350774833	5.62357096	0.560264036	0.454153878	0.902205087
MexAM1_META1p1265		conserved hypothetical protein; putative exported protein	30.02650075	19.51618668	32.32793046	33.97777709	22.29545877	0.252920938	4.78979881	0.26570706	0.60622616	0.932882758
MexAM1_META1p1266		conserved hypothetical protein	34.46780713	42.13802331	48.74846657	19.96078676	20.84467538	-0.361455547	5.051961501	0.459739333	0.497745822	0.909302546
MexAM1_META1p1267		conserved hypothetical protein precursor; putative exported protein	19.91776048	11.75206178	13.2627407	64.17818822	33.15754168	1.21981768	4.839413054	3.688896237	0.054775853	0.540046385
MexAM1_META1p1268		putative outer membrane receptor for iron transport	49.78077756	41.43219377	42.78812774	57.85480355	62.1506585	0.251119425	5.668809881	0.272608036	0.601587621	0.932213915
MexAM1_META1p1269		hypothetical protein, putative peptidase containing caspase domain	35.91191288	47.46703631	26.76231606	34.90360207	47.92847104	-0.189600343	5.272186316	0.147218852	0.701207418	0.950816135
MexAM1_META1p1270		conserved hypothetical protein precursor	44.52205284	40.90282162	30.86745009	47.84663542	39.53948521	-0.115246249	5.350054538	0.057661223	0.810231405	0.974579659
MexAM1_META1p1271		transcriptional regulator, GntR family	3.242426125	1.870448271	2.249929226	9.147150889	3.863744372	0.995961211	2.075301962	2.155684167	0.14204316	0.685339074
MexAM1_META1p1272		putative tripartite ATP-independent periplasmic transporter, periplasmic binding protein precursor (tat pathway signal)	137.0265629	179.3512851	145.2191162	33.11675985	50.03323451	-1.056081283	6.766198736	3.285520601	0.069893459	0.577125773
MexAM1_META1p1273		putative tripartite ATP-independent periplasmic transporter, permease (DctQ) subunit; putative membrane protein	68.63589419	92.85187548	78.55016071	27.25628767	29.94026038	-0.836707721	5.891558981	2.255831016	0.133111981	0.676560613
MexAM1_META1p1274		putative tripartite ATP-independent periplasmic transporter, putative membrane component	76.91906681	117.908824	90.62872813	53.90153084	57.1819133	-0.535321388	6.308717655	1.22572955	0.268239149	0.817676623
MexAM1_META1p1275		hypothetical protein	18.39191289	22.23363039	11.32859102	65.07623846	33.4732562	0.851762969	4.919328259	1.781917419	0.181914055	0.745413017
MexAM1_META1p1276		hypothetical protein	37.46500775	51.59613909	27.19651293	24.13625746	33.93179396	-0.647422531	5.123774901	1.813329518	0.178109338	0.741148142
MexAM1_META1p1277		hypothetical protein; putative exported protein	16.56634524	30.35067006	14.76269352	33.1075016	49.10864199	0.464334016	4.852820585	0.650221034	0.420033665	0.888870519
MexAM1_META1p1278	cysK	Cysteine synthase	103.7031414	81.417437	100.0626419	79.95424603	78.47760942	-0.103585303	6.471405999	0.051191004	0.821003647	0.977873987
MexAM1_META1p1279		conserved hypothetical protein; putative exported protein	10.10874027	14.71654583	29.17013506	10.94325137	15.04905882	0.564531694	3.996828324	1.061856523	0.302792137	0.841529851
MexAM1_META1p1280		conserved hypothetical protein precursor	72.17804038	46.54945791	46.30117513	42.14355349	30.22590685	-0.586259311	5.569096603	1.434117816	0.231093583	0.78771608
MexAM1_META1p1281		conserved protein of unknown function precursor; putative membrane protein	1.389611196	0.846995443	0.947338622	3.26816221	2.00704231	0.898630314	0.857762918	1.469691819	0.225394324	0.778242877
MexAM1_META1p1282		conserved hypothetical protein (large extracellular alpha-helical protein)	230.2667494	196.4323599	224.7166155	271.1556227	171.8539374	0.061042937	7.774243024	0.018544744	0.891679707	0.984352476
MexAM1_META1p1283	pbpC	penicillin binding protein	19.91776048	17.92807022	17.09156763	32.11686886	24.09954174	0.370035131	4.479995489	0.571257559	0.449759628	0.899969016
MexAM1_META1p1284	sugE	multidrug efflux system protein	11.38936235	13.12842937	8.052378283	12.29495585	13.19987377	-0.129584417	3.544459816	0.071403255	0.789304493	0.970724291
MexAM1_META1p1285		conserved hypothetical protein; putative transcriptional regulator, XRE family	26.15738723	20.0808503	21.03881189	44.24517621	27.25668695	0.416789045	4.799441652	0.672855943	0.412057664	0.884881587
MexAM1_META1p1287		conserved hypothetical protein	2.261524104	1.729282364	2.328874111	11.50800461	5.532521124	1.697369648	2.277568834	5.926052227	0.014918627	0.335417669
MexAM1_META1p1288		conserved hypothetical protein	51.41561427	26.99797976	38.95930081	51.84619937	38.51717152	0.136721715	5.37863081	0.074454643	0.784957929	0.970724291
MexAM1_META1p1289		hypothetical protein	25.09474337	25.33928035	17.40734717	32.20945136	33.08988857	0.130070851	4.739308314	0.069258096	0.792420069	0.970724291
MexAM1_META1p1290		Putative high-affinity nickel-transporter	8.174183508	2.011614178	4.934055321	29.17274539	5.073983368	1.358215272	3.328670005	2.843681416	0.091733823	0.618045049
MexAM1_META1p1291		conserved hypothetical protein; putative exported protein	106.7820839	94.47528342	72.19509745	60.39156401	57.81334234	-0.665252359	6.291342394	2.147226708	0.142827677	0.685339074
MexAM1_META1p1292	cycL	cytochrome c-type biogenesis protein CycL precursor	55.25748051	46.65533234	57.19556928	51.44809462	43.92942045	-0.003166316	5.669992284	4.50E-05	0.994650379	0.999612141
MexAM1_META1p1293	cycK	cytochrome c-type biogenesis protein CycK; heme lyase	239.0948676	224.9831647	230.8348441	227.5677822	208.4542708	-0.061985071	7.821522557	0.02081751	0.885277206	0.984352476
MexAM1_META1p1294	cycJ	cytochrome c-type biogenesis protein CycJ; periplasmic heme chaperone	77.54575421	61.79537589	63.07696322	69.7979459	70.336685	-0.040554082	6.099107934	0.007474992	0.931102312	0.990678337
MexAM1_META1p1295	cycH	cytochrome c-type biogenesis protein CycH	76.51035764	64.68927699	58.6955221	140.6605905	169.5988337	0.801102938	6.674863684	2.29246729	0.130003118	0.670352039
MexAM1_META1p1296		integral membrane sensor signal transduction histidine kinase precursor	90.4064696	85.68770569	76.30023148	98.98920779	96.91684083	0.043593353	6.48724056	0.009152463	0.923783853	0.990433749
MexAM1_META1p1297		conserved hypothetical protein	14.82251943	22.02188153	12.27592964	10.87844362	12.75637004	-0.621643957	3.862480622	1.727448486	0.188737078	0.748374168
MexAM1_META1p1298		putative phoP: DNA-binding response regulator in two-component regulatory system with PhoQ	120.3784758	128.9197648	172.4551016	90.86046439	100.0815031	-0.041670212	6.936811886	0.007604381	0.930510074	0.990678337
MexAM1_META1p1299		conserved hypothetical protein	6.266874023	4.623183462	15.07847306	21.20139224	8.15595845	1.442193626	3.477699267	6.668398603	0.009813733	0.271483126
MexAM1_META1p1302		hypothetical protein; putative exported protein	0.544945567	0.458789199	0.671031524	5.342010185	2.179933595	2.448071572	1.018761533	7.618978267	0.00577572	0.20927272
MexAM1_META1p1304		conserved hypothetical protein	4.98625194	3.740896542	4.578803338	9.619321633	6.682624021	0.676423638	2.590604652	1.475425348	0.224491643	0.778242877
MexAM1_META1p1305		conserved hypothetical protein	6.839066868	6.952420931	8.604992479	24.82136795	14.70327625	1.220499295	3.646817955	4.756260592	0.029191903	0.43060867
MexAM1_META1p1306		putative phage cell wall peptidase	2.724727836	1.164618735	2.486763882	6.369675922	2.999287946	1.022945812	1.707050703	2.326367691	0.127198378	0.662970603
MexAM1_META1p1307		conserved hypothetical protein	2.615738723	2.399820423	3.394630061	10.54514662	4.156907855	1.269852681	2.249062389	3.924756263	0.047580087	0.526849169
MexAM1_META1p1308		conserved hypothetical protein	3.296920682	1.376367596	2.170984341	7.860254154	3.29245143	0.928337881	1.899598642	1.784631357	0.181581649	0.744834553
MexAM1_META1p1311		conserved protein of unknown function	0.435956454	0.494080675	0.749976409	3.30519521	2.615920314	2.268516701	0.755601786	7.407851175	0.006493984	0.222762212
MexAM1_META1p1312		Phage major tail protein	0.572192846	0.317623291	0.473669311	3.647750456	1.819117	2.155064902	0.621843841	5.632328222	0.017632198	0.357830413
MexAM1_META1p1316		putative Peptidase S1 and S6, chymotrypsin/Hap (Precursor)	2.125287712	2.964484052	2.289401669	12.20237335	6.690141033	1.478589758	2.440225151	4.584301562	0.032266119	0.447417631
MexAM1_META1p1317		putative peptidase	203.3736857	175.4692227	264.3864203	91.61964088	89.12921599	-0.352794584	7.363926188	0.430829822	0.511582048	0.911690854
MexAM1_META1p1318		phage major capsid protein	8.337667178	5.85838515	9.749693314	14.83171632	9.569156781	0.681524685	3.284972921	1.803684953	0.17926764	0.7424746
MexAM1_META1p1320		Phage portal protein, HK97	5.503950229	3.811479495	4.263023797	12.18385685	8.313815711	0.828570942	2.795761894	2.060601474	0.151150498	0.69515813
MexAM1_META1p1321		conserved hypothetical protein	6.048895796	4.552600508	6.039283713	13.35039634	7.486944347	0.759099001	2.925811554	1.930013421	0.164756977	0.718254271
MexAM1_META1p1322		conserved hypothetical protein	31.11639189	35.18560238	26.48600896	26.07123168	60.35409253	0.183934009	5.166713113	0.117319622	0.731959956	0.962953236
MexAM1_META1p1323		hypothetical protein	3.596640744	4.799640846	3.513047388	25.68238519	36.17938067	2.378130257	3.907075278	9.312722254	0.002275681	0.123071294
MexAM1_META1p1324	cobJ	Precorrin-3B C(17)-methyltransferase (Precorrin-3 methyltransferase) (Precorrin-3 methylase)	100.7876827	56.32519699	107.8387131	125.301154	75.3730833	0.388336605	6.541794619	0.632534357	0.426427216	0.889675808
MexAM1_META1p1325	cobI	Precorrin-2 C(20)-methyltransferase (S-adenosyl-L- methionine--precorrin-2 methyltransferase) (SP2MT)	129.2610885	87.91106873	140.1666436	84.14823322	75.01978372	-0.122574464	6.690474435	0.065351401	0.798229446	0.971290696
MexAM1_META1p1326	cobH	Precorrin-8X methylmutase (Precorrin isomerase) (HBA synthase)	70.24348361	47.89053403	58.18238034	154.3257674	83.43132059	0.740149801	6.373910971	1.888013517	0.169426148	0.725956576
MexAM1_META1p1327	cobG	precorrin-3B synthase	6.784572312	5.293721521	4.30249624	26.52488593	18.8601841	1.457519646	3.649563536	4.717482263	0.029857429	0.436092821
MexAM1_META1p1328		putative cobaltochelatase, CobN subunit	117.5447588	83.60550856	114.4700834	166.79663	149.5359276	0.513871657	6.982691372	1.1907335	0.275181651	0.820832383
MexAM1_META1p1329		conserved hypothetical protein	19.42730947	8.646411818	16.9731503	67.59448243	30.53410436	1.450760132	4.84838954	5.103775281	0.023873828	0.404843472
MexAM1_META1p1330	cobW	cobalamin biosynthesis protein CobW	111.2506375	64.65398551	127.811769	200.3114946	115.0854598	0.748178147	6.953094263	2.250700373	0.133553944	0.676560613
MexAM1_META1p1331		conserved hypothetical protein	13.51465007	4.8702238	7.933960956	31.75579711	11.8242605	0.901956539	3.820321819	1.870966761	0.171364396	0.727696077
MexAM1_META1p1332		conserved hypothetical protein; putative membrane protein	40.76192843	26.11569284	36.98567868	86.06469095	52.41612744	0.80692869	5.602489267	2.244757697	0.134067908	0.6774492
MexAM1_META1p1333		conserved hypothetical protein; putative exported protein, putative cobalt transporter subunit CbtB	827.3636074	856.6300166	572.2714723	249.9171975	480.878317	-0.955005493	9.222488563	3.702524051	0.054330222	0.539861529
MexAM1_META1p1334		conserved hypothetical protein; putative membrane protein	4.087091754	2.611569284	3.394630061	9.323057636	7.11861074	0.984428563	2.444073219	2.680474711	0.101585442	0.639831962
MexAM1_META1p1335		transcriptional regulator, MarR family	2.533996888	0.952869874	1.618370145	7.295500911	2.600886289	1.139824697	1.653141293	2.296807558	0.129640211	0.66973338
MexAM1_META1p1336	cobP	Bifunctional adenosylcobalamin biosynthesis protein cobP	35.83017104	19.76322701	27.3544027	44.38404996	33.39056907	0.334396164	5.010061588	0.43570647	0.509202073	0.911690854
MexAM1_META1p1337	btuR	cob(I)alamin adenolsyltransferase/cobinamide ATP-dependent adenolsyltransferase	39.20883356	31.69174617	42.07762378	31.05217012	29.19607615	-0.05654511	5.114707195	0.013618932	0.907097647	0.987363042
MexAM1_META1p1338	fumC	fumarase C	28.90936234	28.7625536	44.84069475	58.41029854	65.01464022	0.960196408	5.500955005	3.764647001	0.052346906	0.53693588
MexAM1_META1p1339	fae	formaldehyde activating enzyme-like protein	596.5519124	572.886543	760.1602989	429.999416	515.1709276	-0.040794709	9.167272636	0.007283636	0.931987737	0.99079862
MexAM1_META1p1340		hypothetical protein	3.950855362	1.270493165	4.815637993	10.28591562	4.592894574	1.327305706	2.35059231	4.025653146	0.044813265	0.519990923
MexAM1_META1p1341		hypothetical protein; putative exported protein	105.910171	91.05201017	87.94460204	170.8147104	151.9639226	0.475537046	6.926443885	0.964094341	0.326157463	0.851136904
MexAM1_META1p1342		putative alpha/beta hydrolase, putative epoxide hydrolase	6.32136858	6.387757302	36.27517472	7.517698908	8.163475463	1.442373138	3.68222003	4.385246647	0.036251247	0.474485719
MexAM1_META1p1343		conserved hypothetical protein; putative exported protein	44.16783822	76.47663024	30.7885052	51.40180337	39.02832836	-0.577339922	5.596671887	1.332845626	0.248299608	0.79926393
MexAM1_META1p1346		conserved hypothetical protein; putative integral membrane protein	8.3104199	9.06990954	6.552425466	10.78586112	13.10966962	0.227675613	3.270313661	0.200976682	0.653933649	0.946015269
MexAM1_META1p1347		putative transcriptional regulator (AraC family)	38.22793154	39.94995175	31.53848161	49.22611465	49.28153327	0.149944823	5.382502426	0.095822109	0.75690207	0.96512089
MexAM1_META1p1348		conserved hypothetical protein; putative membrane protein	132.6125038	109.6506184	116.4042331	123.0143663	103.8174582	-0.082398746	6.871930077	0.033783435	0.854168232	0.981099947
MexAM1_META1p1349		conserved hypothetical protein; putative double membrane protein precursor	74.30332809	42.70268694	58.10343546	111.4693286	56.77599463	0.367085021	6.103321007	0.481933134	0.487547989	0.908583449
MexAM1_META1p1350		Conserved hypothetical protein (DUF58)	26.29362362	28.48022178	29.99905635	46.20792519	30.05301556	0.371558032	5.012102443	0.58157399	0.445696028	0.899281466
MexAM1_META1p1351		putative ATPase, MoxR-like protein	116.482115	139.9307055	134.6010292	110.1361407	93.78976367	-0.184341144	6.894624931	0.165373486	0.684256702	0.947146317
MexAM1_META1p1352		Conserved hypothetical protein; putative Thioesterase superfamily	38.82737166	27.95084963	43.97230102	60.25269027	34.57074001	0.470406197	5.363609067	0.879941863	0.348217603	0.862567889
MexAM1_META1p1353		conserved hypothetical protein	47.76447897	54.94882939	50.28789183	48.57803716	50.43163617	-0.045353172	5.656126021	0.009417089	0.922693291	0.990433749
MexAM1_META1p1354		conserved hypothetical protein with putative NUDIX hydrolase domain	10.65368584	7.270044223	7.144512104	13.12819834	9.787150141	0.162940647	3.273893267	0.102925714	0.748346517	0.964769475
MexAM1_META1p1355		conserved hypothetical protein; putative exported protein	10.73542767	11.82264473	10.18389018	8.850886892	8.674632306	-0.289276751	3.330395918	0.379392925	0.537928312	0.918423824
MexAM1_META1p1356		putative nucleotidyl transferase/polymerase	10.62643856	3.846770972	8.604992479	43.97668696	9.291027322	1.510768741	3.948921878	4.120461467	0.04236752	0.513802471
MexAM1_META1p1357	atpC	ATP synthase F1 sector epsilon subunit	1064.087962	1164.01878	1507.373637	609.2021008	827.2547313	-0.183130908	10.01450288	0.111814762	0.738087439	0.964462103
MexAM1_META1p1358		hypothetical protein; putative exported protein	546.9618658	563.4637187	660.452909	290.9590192	396.2968936	-0.305673679	8.941314433	0.387304624	0.533719619	0.918374644
MexAM1_META1p1359	atpD	ATP synthase F1 sector subunit beta	1928.535115	3350.537517	3288.528135	1348.149316	1960.737514	-0.263358178	11.21386405	0.181450493	0.670129662	0.946015269
MexAM1_META1p1360	atpG	ATP synthase F1 sector gamma subunit	815.7562668	1078.048742	1183.975915	414.3529737	789.8049755	-0.250412014	9.742052745	0.208488227	0.647954906	0.943866367
MexAM1_META1p1361	atpA	ATP synthase F1 sector subunit alpha	3546.778224	3422.320381	4390.717149	1776.30634	2266.048489	-0.309888895	11.58889656	0.239484777	0.624578484	0.936697995
MexAM1_META1p1362		putative ATP synthase delta chain (atpH)	1601.894742	1732.07039	1565.477072	802.1718032	1284.619834	-0.453426755	10.44834995	0.698261093	0.40336861	0.879557488
MexAM1_META1p1363	hemH	Ferrochelatase (Protoheme ferro-lyase) (Heme synthetase)	313.0167338	357.8555748	299.0826973	145.9933425	231.5540499	-0.572789037	8.073984674	1.560196416	0.211636464	0.770265806
MexAM1_META1p1364		Putative methyltransferase	429.5260961	370.4193406	379.0933384	257.3978634	266.2525791	-0.410666665	8.411616469	0.860306773	0.353652858	0.865547552
MexAM1_META1p1365		putative 5'-nucleotidase, 2'3'-cyclic-nucleotide 2'-phosphodiesterase	93.64889572	60.48959125	75.35289286	138.2534456	75.05736878	0.320296064	6.469823442	0.409301218	0.522324393	0.914103639
MexAM1_META1p1366	ung	Uracil-DNA glycosylase (UDG)	40.13524102	35.29147681	42.4723482	22.07166773	28.48195997	-0.283670041	5.073392127	0.324489179	0.568922221	0.920633575
MexAM1_META1p1367		conserved hypothetical protein, ChrB-like domain, rhodanese/cell cycle control phosphatase domain	55.82967336	60.52488273	40.10400165	81.43556601	80.49216874	0.211727973	5.994750188	0.175506648	0.675263538	0.9462352
MexAM1_META1p1368		putative chromate transport protein ChrA; putative membrane protein	43.59564538	51.87847091	49.93263985	42.96753773	42.32829681	-0.082936378	5.528302591	0.030611197	0.861110625	0.981099947
MexAM1_META1p1369		hypothetical protein; putative exported protein	145.9091756	147.0242924	168.3499675	76.63053432	80.1614202	-0.434988463	6.949144996	0.771440959	0.379771649	0.874045432
MexAM1_META1p1370		putative cell-binding factor 2 precursor (Major antigen peb4A), cbf2	228.0052253	277.6733395	268.6889165	171.5924034	198.6370526	-0.247687976	7.838610347	0.312089118	0.57640104	0.924593863
MexAM1_META1p1371	secA	preprotein translocase subunit, ATPase	817.2003726	1021.405922	1024.033577	655.0304378	703.1714076	-0.211291428	9.721359008	0.180541763	0.670908071	0.946220704
MexAM1_META1p1372		conserved hypothetical protein	30.46245721	31.26824845	40.14347409	31.19104387	46.15445612	0.343461639	5.165336129	0.498293408	0.480250945	0.90640777
MexAM1_META1p1373	ampC	beta-lactamase/D-ala carboxypeptidase; penicillin resistance, penicillin-binding protein (PBP)	8.555645405	6.775963547	6.315590811	11.89685111	11.11766133	0.353795248	3.173790509	0.468100385	0.493862381	0.908762808
MexAM1_META1p1374		conserved hypothetical protein with 4'-phosphopantetheinyl transferase domain	8.610139962	4.129102787	9.433913773	10.72105337	7.539563434	0.532880552	3.025256006	1.013375178	0.314095606	0.848762963
MexAM1_META1p1375		putative hydrolase, Nudix domain	9.700031096	5.823093673	9.197079118	16.3685858	10.48623229	0.631166659	3.379213588	1.475004639	0.224557731	0.778242877
MexAM1_META1p1376		putative Poly(3-hydroxybutyrate) depolymerase	8.337667178	4.940806753	27.23598537	29.0431299	15.56021566	1.848310937	4.095152914	11.4880402	0.000700455	0.058400399
MexAM1_META1p1377		conserved hypothetical protein	13.9778538	16.48111967	61.18228598	44.41182471	54.42316975	1.808131694	5.25398008	12.46529679	0.000414583	0.038707223
MexAM1_META1p1378	dnaQ	DNA polymerase III epsilon subunit	48.11869358	46.02008576	40.49872607	52.51279336	49.68745194	0.015484078	5.567338185	0.001061399	0.97401022	0.998598784
MexAM1_META1p1379	coaE	dephospho-CoA kinase (dephosphocoenzyme A kinase)	16.83881803	8.081748189	15.98633924	19.96078676	14.76341235	0.439105052	3.924919897	0.731165364	0.392505709	0.876576684
MexAM1_META1p1380		putative shikimate 5-dehydrogenase (aroE)	57.38276823	61.33658669	55.7350889	37.37555479	38.05863376	-0.441752098	5.642653885	0.860638424	0.353560095	0.865547552
MexAM1_META1p1381		putative cation efflux system protein	79.09884908	81.52331143	86.24728701	83.52793048	85.08506332	0.081058663	6.377257061	0.031686756	0.858716897	0.981099947
MexAM1_META1p1382		Maf-like protein	9.236827364	6.211299918	6.197173483	26.92299067	15.90599823	1.082947004	3.706838556	3.08052565	0.079234914	0.591849667
MexAM1_META1p1383		conserved hypothetical protein	34.71303263	35.07972795	36.55148182	36.34788906	29.91019233	-0.02636804	5.110222643	0.003058413	0.955897137	0.995822417
MexAM1_META1p1384		conserved hypothetical protein, UPF0085 protein, putative nucleotide binding	79.80727832	105.8038475	85.7736177	123.2550807	105.1554864	0.174647976	6.644073294	0.147389801	0.701042343	0.950816135
MexAM1_META1p1385	hemE	uroporphyrinogen decarboxylase	126.8905753	157.3294036	129.9827534	102.331436	128.8115244	-0.239506079	7.012087301	0.281640763	0.595627814	0.929117341
MexAM1_META1p1386		putative Nudix hydrolase family protein, putative pyrophosphohydrolase	21.55259718	16.19878786	19.45991419	20.09966051	17.32671357	0.006048717	4.244783927	0.000168799	0.989633972	0.999476194
MexAM1_META1p1387		conserved hypothetical protein; putative membrane protein	58.33642297	63.13645201	67.695239	34.47772258	47.07153163	-0.288633765	5.75809061	0.34361535	0.55774977	0.918423824
MexAM1_META1p1388		conserved hypothetical protein, putative exported protein, putative lipoprotein	28.55514772	31.40941436	252.6236324	31.15401087	30.8648529	1.805929134	6.224327154	4.927267498	0.026436088	0.422063393
MexAM1_META1p1389	hisG	ATP phosphoribosyltransferase	68.09094862	36.95017622	61.45859308	74.84369209	44.95925115	0.201876498	5.840552092	0.157051914	0.69188538	0.949367046
MexAM1_META1p1390		putative histidyl-tRNA synthetase (hisS)	107.572255	73.75918653	112.1412093	123.6161525	122.8580506	0.398802883	6.755542114	0.763057059	0.382373514	0.874045432
MexAM1_META1p1391		putative haloacid dehalogenase-like hydrolase, HAD-superfamily subfamily IIA hydrolase	44.52205284	40.30286652	55.61667158	46.55973868	48.46969593	0.243333835	5.558320722	0.260133748	0.610028283	0.935204513
MexAM1_META1p1392		conserved hypothetical protein	6.403110415	4.693766416	5.249834861	11.84130161	6.52476676	0.507061899	2.814798224	0.85057448	0.356389871	0.865547552
MexAM1_META1p1393		putative bifunctional protein (aas-like) : 2-acylglycerophosphoethanolamine acyltransferase and Acyl-acyl carrier protein synthetase	173.0474649	172.8929449	219.4273082	198.2006136	183.0016668	0.210918179	7.564834988	0.239170711	0.624805714	0.936697995
MexAM1_META1p1394		conserved hypothetical protein	70.57045095	135.5545624	54.35355341	37.44962079	73.32845593	-0.904671689	6.213962115	3.167327141	0.075125298	0.584823096
MexAM1_META1p1395	pgpC	DNA-binding protein	89.83427675	145.5773418	111.9043747	36.57008705	77.80107831	-0.642545859	6.527995396	1.473419253	0.224806986	0.778242877
MexAM1_META1p1396		hypothetical protein; putative exported protein	42.5602488	49.3021931	41.32764737	28.8764814	32.17281306	-0.429215389	5.279272867	0.813453174	0.367101284	0.870464196
MexAM1_META1p1397		conserved hypothetical protein; putative membrane protein	44.41306373	43.90259715	44.95911208	45.97646894	48.77037643	0.076771703	5.512302251	0.026487072	0.870716465	0.981579519
MexAM1_META1p1398		conserved hypothetical protein	78.96261269	40.44403242	66.35317595	140.2902605	62.95497882	0.590000205	6.283479277	1.164149686	0.280606592	0.823476023
MexAM1_META1p1399	moaE	molybdopterin synthase, large subunit	16.07589423	9.352241354	16.02581168	23.39559746	29.66964793	0.857585918	4.249258948	2.7794087	0.095483415	0.627790072
MexAM1_META1p1400		conserved hypothetical protein, putative permease	27.16553653	11.11681519	25.73603255	64.43741921	23.58086789	0.986077888	4.931996698	2.64099572	0.104138257	0.645807805
MexAM1_META1p1401	mqo	malate dehydrogenase, FAD/NAD(P)-binding domain (tat pathway signal)	92.61349915	91.01671869	75.23447553	52.46650211	61.94769916	-0.538775241	6.221952062	1.350129912	0.245255407	0.794471722
MexAM1_META1p1403		conserved hypothetical protein	178.8511352	189.7622708	46.02486803	38.76429228	38.52468853	-2.165060171	6.619417438	24.08028343	9.24E-07	0.000213341
MexAM1_META1p1404		conserved hypothetical protein	201.1394089	140.6365351	38.60404883	43.81929672	27.17399981	-2.226010512	6.495419394	22.47351585	2.13E-06	0.000456788
MexAM1_META1p1405	yehL	putative ABC superfamily protein	256.9963295	167.8462637	50.9983958	23.81221871	18.57453763	-2.772517382	6.694330669	27.25325556	1.78E-07	4.87E-05
MexAM1_META1p1406		conserved hypothetical protein	56.83782266	31.72703765	9.591803544	21.34952424	13.8237858	-1.567275286	4.737073551	9.222474513	0.002390622	0.125885133
MexAM1_META1p1407		conserved hypothetical protein, putative zinc ion binding protein	182.8019905	219.1953625	28.06490666	33.39450734	35.48781553	-2.63624773	6.639769851	34.61919153	4.01E-09	1.34E-06
MexAM1_META1p1408	zwf	glucose-6-phosphate 1-dehydrogenase (G6PD)	48.79987554	42.4556466	40.69608829	26.40452868	34.70604624	-0.427789572	5.270766005	0.798303165	0.37160118	0.870464196
MexAM1_META1p1409		conserved hypothetical protein	2.207029547	1.588116456	1.302590605	6.175252675	2.495648116	0.815779444	1.528284017	1.297690564	0.2546355	0.805251869
MexAM1_META1p1410		conserved hypothetical protein	8.14693623	7.446501607	5.013000206	10.49885537	11.13269536	0.192275921	3.09423993	0.132488866	0.715865327	0.954116243
MexAM1_META1p1411	pyrF	orotidine 5'-phosphate decarboxylase	131.84958	103.9686907	104.2861933	152.1315621	105.8846366	0.034635435	6.902979968	0.005646592	0.940100294	0.99175573
MexAM1_META1p1412		conserved hypothetical protein (DUF1330)	39.48130634	20.0808503	37.38040311	38.97723203	30.97760809	0.264095095	5.062759928	0.273277192	0.601141828	0.932213915
MexAM1_META1p1413		putative transcriptional regulator, TetR family	30.76217727	39.49116255	92.32604316	49.87419214	60.59463693	0.943962977	5.77129808	3.413747251	0.06465547	0.567436823
MexAM1_META1p1414		hypothetical protein	13.16043545	14.46950549	20.01252838	8.100968651	13.30511194	-0.003861269	3.785093379	5.55E-05	0.994055447	0.999612141
MexAM1_META1p1415	dut	deoxyuridine 5'-triphosphate nucleotidohydrolase	30.18998442	32.67990752	31.38059184	24.5899117	41.08798976	0.041729393	5.000985209	0.007535753	0.930823561	0.990678337
MexAM1_META1p1416		conserved hypothetical protein	2.860964228	1.376367596	3.197267848	7.027011664	3.548029851	1.114861221	1.892640183	3.025003988	0.081990119	0.594023069
MexAM1_META1p1417		Putative mutator protein MutT/NUDIX-family hydrolase	27.84671848	30.31537858	36.51200937	7.786188155	12.96684638	-0.610629447	4.52334633	1.02971783	0.310224951	0.846876025
MexAM1_META1p1418		putative carbonic anhydrase domain	253.127216	288.8254462	369.1462829	98.86885055	181.4606793	-0.324130405	7.896159267	0.368306736	0.543928692	0.918423824
MexAM1_META1p1419		putative CysQ protein (PAPS (adenosine 3'-phosphate 5'-phosphosulfate) 3'(2'),5'-bisphosphate nucleotidase)	37.49225502	27.88026668	64.97164046	23.34004797	24.45284133	0.199859261	5.152822131	0.124441601	0.724266266	0.958714531
MexAM1_META1p1420		conserved hypothetical protein	251.1926592	240.3702485	268.4520819	401.9839519	327.7417405	0.437025946	8.219276476	0.964004456	0.326180016	0.851136904
MexAM1_META1p1421		signal transduction histidine kinase with N-terminal phosphotransfer, CheW-like and C-terminal response regulator receiver domains	591.7563914	851.3010036	613.2833401	669.9639948	618.514814	-0.186737279	9.385826829	0.155345191	0.693478756	0.949511108
MexAM1_META1p1422	cheW	Chemotaxis signal transduction/oligomerization protein	30.9801555	34.79739613	42.78812774	60.16936602	44.67360467	0.581703524	5.417870321	1.456747554	0.227448329	0.781552557
MexAM1_META1p1423	cheY	Chemotaxis response regulator receiver	64.19458782	129.2020966	100.1810592	94.4063741	97.17241925	0.008376689	6.60061905	0.000312518	0.985895588	0.99945333
MexAM1_META1p1424	cheB	Chemotaxis response regulator protein-glutamate methylesterase	27.22003108	41.11457048	38.44615906	81.06523601	46.75581711	0.698539817	5.55504304	1.723716722	0.189215323	0.748374168
MexAM1_META1p1425	cheR	glutamate methyltransferase, chemotactic response regulator	83.43116634	137.1073874	119.6409734	77.47303506	100.4874217	-0.15274534	6.695156531	0.106821328	0.743792442	0.964664637
MexAM1_META1p1426		putative amidolyase/hydrolase/carboxylase subunit	3.81461897	4.305560171	2.605181209	10.98954262	9.62929288	0.936915484	2.683252812	2.174951846	0.140273907	0.683766248
MexAM1_META1p1427		putative amidolyase/hydrolase/carboxylase subunit	5.231477445	3.599730634	3.986716699	10.19333313	8.21609455	0.761063199	2.671113727	1.751138705	0.185733645	0.747013051
MexAM1_META1p1428		putative UV damage endonuclease	13.02419906	16.93990887	102.3520436	13.11894009	18.05586378	1.569468068	5.02518364	4.178525556	0.040939303	0.502573893
MexAM1_META1p1429		conserved hypothetical protein; putative membrane protein	106.2371383	115.4031292	101.6810121	119.894336	87.94904504	-0.10310163	6.731428983	0.053224144	0.817545088	0.976661326
MexAM1_META1p1430		conserved hypothetical protein; putative exported protein	15.77617417	26.85681385	16.53895344	9.739678881	12.34293436	-0.729199527	4.019076177	2.186369611	0.139237156	0.682891562
MexAM1_META1p1431		conserved hypothetical protein	10.59919128	8.258205573	53.12990769	13.05413234	25.91114173	1.700618502	4.469775598	7.623025964	0.005762771	0.20927272
MexAM1_META1p1432		conserved hypothetical protein; putative exported protein	815.4565468	612.8364948	669.1368464	310.3087615	530.6259051	-0.504709666	9.198821439	1.042134293	0.307325611	0.845110234
MexAM1_META1p1433	meaD	cobalamin adenosyltransferase, methylmalonyl-CoA mutase cofactor biosynthesis protein	100.8694245	70.44178771	75.86603461	42.45833398	43.79411422	-0.665362704	6.058632488	1.790927284	0.180813223	0.743810473
MexAM1_META1p1434	etfB	Electron transfer flavoprotein subunit beta (Beta-ETF) (Electron transfer flavoprotein small subunit) (ETFSS)	748.1830165	781.4238795	934.5100777	332.7785339	495.0478854	-0.380722215	9.362682852	0.516040493	0.4725356	0.903680754
MexAM1_META1p1435	etfA	electron transfer flavoprotein, NAD/FAD-binding domain and ETFP adenine nucleotide-binding domain-like protein	424.6760805	253.8868842	447.4201365	203.9036955	167.8774379	-0.313478168	8.226442015	0.367635805	0.544295786	0.918423824
MexAM1_META1p1436	hbdA	3-hydroxybutyryl-CoA dehydrogenase	472.6312904	507.3855621	589.007788	501.4916216	459.5450359	0.076437218	8.983068907	0.028255573	0.866509377	0.981099947
MexAM1_META1p1437		hypothetical protein	334.6510728	582.4152418	4742.06136	182.1190335	330.0870484	1.933404556	10.26919189	3.381127707	0.065946918	0.568376162
MexAM1_META1p1438		putative NADPH quinone oxidoreductase	65.36622079	84.27604662	77.72123941	29.45049289	43.29047439	-0.577991996	5.906061308	1.205692785	0.272186836	0.820832383
MexAM1_META1p1439	upp	uracil phosphoribosyltransferase	77.49125966	97.22801861	89.08930287	31.45953312	43.85425032	-0.673696755	6.082348854	1.576513638	0.209263591	0.769259368
MexAM1_META1p1440	glgX	glycosyl hydrolase (Debranching enzyme)	76.45586308	87.69931987	82.89212939	53.4478766	61.08324274	-0.319130782	6.175945248	0.454676686	0.500122397	0.910731483
MexAM1_META1p1441	otsA	alpha,alpha-trehalose-phosphate synthase (UDP-forming); osmoregulatory trehalose synthesis protein A	432.0055984	538.2656043	946.9438972	153.0110959	286.3530702	-0.070311604	8.880234371	0.01212711	0.912311702	0.988970468
MexAM1_META1p1442		conserved hypothetical protein	30.38071537	31.69174617	377.6723305	34.07035958	25.54280812	2.23113433	6.639266736	5.795800972	0.016064495	0.345645737
MexAM1_META1p1443		hypothetical protein	6.839066868	9.17578397	75.70814484	7.925061903	7.005855554	1.91382082	4.403276723	4.796173954	0.028523012	0.428527072
MexAM1_META1p1444		hypothetical protein	12.07054431	13.26959528	85.2210035	7.999127903	6.915651405	1.395692057	4.639243819	2.522521467	0.112231	0.649841532
MexAM1_META1p1445		hypothetical protein	31.03465005	33.38573706	100.9705081	36.07014156	23.51321478	0.73131193	5.489338622	1.407376322	0.235492427	0.791759616
MexAM1_META1p1446	hisS	histidyl-tRNA synthetase	271.8460962	316.7410044	331.0948482	227.2159687	322.2994235	-0.003755101	8.198947278	7.21E-05	0.993226878	0.999554224
MexAM1_META1p1447	csaA	Secretion chaperone protein	37.30152408	59.60730433	61.06386865	32.9778861	48.3870088	-0.029821054	5.580605577	0.003441587	0.953218903	0.995087546
MexAM1_META1p1448		hypothetical protein; putative membrane protein	9.373063756	6.423048779	31.0648123	12.0820161	9.696945992	1.152860824	3.774498806	3.723428776	0.053654086	0.539861529
MexAM1_META1p1449		putative transporter, major facilitator family	90.10674954	42.17331479	99.51002771	104.2756685	51.31112662	0.362073858	6.276208923	0.462272428	0.496563862	0.909302546
MexAM1_META1p1450	secB	protein-export protein SecB	1185.338351	1058.920762	1076.097729	1006.112532	941.107401	-0.155078015	10.04101924	0.096049206	0.756623266	0.96512089
MexAM1_META1p1451		conserved hypothetical protein, putative membrane protein	652.6813058	1124.633491	588.2578116	357.2480884	629.0386314	-0.759733741	9.388765869	2.289622141	0.130241627	0.670352039
MexAM1_META1p1452		putative membrane-bound lytic murein transglycosylase	85.06600304	56.18403108	84.51049953	121.3201065	99.2621487	0.526078777	6.481358076	1.218434321	0.269668136	0.818148902
MexAM1_META1p1453		putative Smr protein/MutS2 C-terminal, damaged DNA binding, mismatch repair	8.828118189	4.623183462	7.776071186	17.39625154	12.71878498	0.910032549	3.377415284	2.742517552	0.097710719	0.62935348
MexAM1_META1p1454	rho	transcription termination factor Rho; polarity suppressor	1286.752721	1368.038807	1293.354053	737.549219	1128.694445	-0.333838136	10.18347183	0.407199088	0.523394572	0.914103639
MexAM1_META1p1455	poxB	poxB; pyruvate dehydrogenase/oxidase: FAD- and thiamin PPi-binding	38.88186622	39.87936879	283.6884447	37.35703829	37.31444954	1.600306668	6.447521793	4.142160536	0.041827751	0.510565341
MexAM1_META1p1456		hypothetical protein	20.10849143	14.85771174	12.03909498	49.57792815	20.12304219	0.641249643	4.553005621	1.131274078	0.287503739	0.829171579
MexAM1_META1p1457		Membrane protein, TerC family	75.50220834	90.91084426	88.41827135	65.08549671	73.20818373	-0.139082482	6.296941781	0.090849967	0.763099367	0.965820262
MexAM1_META1p1458		putative diacylglycerol kinase	105.5287091	105.8744304	118.7725797	50.39265414	62.17320953	-0.455650455	6.467626846	0.827620169	0.362961586	0.868417058
MexAM1_META1p1459		hypothetical protein; putative exported protein	30.05374803	34.90327056	55.02458494	52.92015636	31.7744114	0.519634081	5.35603632	1.080006165	0.298696177	0.83710231
MexAM1_META1p1460		hypothetical protein	33.32342143	27.63322634	40.02505676	63.55788548	35.57050266	0.605976445	5.325357458	1.445993843	0.229171864	0.784152756
MexAM1_META1p1461		Putative acid phosphatase	24.11384135	18.35156794	19.34149686	22.08092598	22.85171769	0.013237239	4.419185903	0.000805201	0.97736222	0.998598784
MexAM1_META1p1462		conserved hypothetical protein	94.57530319	70.72411952	108.0360753	129.1155529	95.39840433	0.423452095	6.638409439	0.859536742	0.353868364	0.865547552
MexAM1_META1p1463		DNA-binding protein, putative transcriptional regulator	82.7227371	106.3685111	103.1414924	81.842929	90.00870644	-0.04475252	6.536459077	0.009744926	0.921363454	0.990433749
MexAM1_META1p1464		conserved hypothetical protein	152.0943078	174.163438	194.5991419	151.2983197	222.8192815	0.216743599	7.484056443	0.240277083	0.624006062	0.936697995
MexAM1_META1p1465	dapD	2,3,4,5-tetrahydropyridine-2-carboxylate N-succinyltransferase	501.0502018	413.2631934	575.6661024	259.5272608	420.0656868	-0.127842788	8.761214789	0.069967805	0.791383662	0.970724291
MexAM1_META1p1466		Putative cyclic nucleotide binding protein	60.89766714	38.75004154	50.84050603	71.64033763	43.17771921	0.148277609	5.730976998	0.088972045	0.765488077	0.967415774
MexAM1_META1p1467		Putative two-component transcriptional regulator, winged helix family	369.4730946	351.6089834	283.806862	290.0424525	298.335188	-0.310482751	8.315937509	0.524124705	0.469087484	0.903680754
MexAM1_META1p1468		conserved hypothetical protein	30.5986936	19.30443781	22.42034738	31.70024761	32.95458235	0.218630689	4.77981916	0.199695968	0.654966364	0.946015269
MexAM1_META1p1469		putative enzyme with PLP-binding domain, putative alanine racemase	67.16454116	61.12483783	63.66904986	53.2812281	59.67756142	-0.123839493	5.930753566	0.070635005	0.790414447	0.970724291
MexAM1_META1p1470	leuS	leucine tRNA synthetase	328.8474025	273.1560305	394.6060083	354.1465747	345.3390665	0.276878455	8.4062137	0.399678318	0.527255433	0.916025942
MexAM1_META1p1471	trmE	tRNA modification GTPase trmE	47.05604973	22.93945993	52.65623838	87.01829069	46.94374242	0.829606035	5.684038766	2.370280903	0.123664797	0.658850216
MexAM1_META1p1472		hypothetical protein, putative sensory_box: PAS domain	23.62339034	29.15075984	20.32830792	34.57956333	50.55190837	0.415155367	4.988669214	0.634134435	0.425842819	0.889675808
MexAM1_META1p1473		conserved hypothetical protein	7.738227054	9.422824308	13.85482734	16.90556429	17.1012032	0.896068313	3.709881908	3.342206879	0.067523987	0.571470362
MexAM1_META1p1474	gidA	tRNA uridine 5-carboxymethylaminomethyl modification enzyme gidA (Glucose-inhibited division protein A)	163.7016484	140.8129925	151.4952346	153.4740084	154.0686861	0.007122152	7.254977745	0.000264241	0.987030563	0.99945333
MexAM1_META1p1475	gidB	Methyltransferase gidB (Glucose-inhibited division protein B)	89.1530948	76.5472132	83.24738137	46.46715618	69.29933729	-0.321111645	6.188532359	0.447431416	0.503557265	0.911690854
MexAM1_META1p1476	parA	chromosome partitioning protein, ATP-binding, nucleotide-binding	220.5939656	260.0981841	235.6504821	168.8982527	174.657783	-0.316128771	7.727707366	0.518994179	0.471271052	0.903680754
MexAM1_META1p1477	parB	chromosome-partitioning protein parB	95.3109797	60.80721454	95.12858658	110.6360862	68.75811239	0.229133749	6.429067147	0.222635382	0.637039185	0.939742889
MexAM1_META1p1478		putative DNA polymerase III, delta subunit, holA	49.09959561	31.12708254	44.44597033	87.52749443	56.76847762	0.649503663	5.752072767	1.576355982	0.209286367	0.769259368
MexAM1_META1p1479		conserved hypothetical protein; putative exported protein	187.7609952	186.1625402	168.7052195	135.7537181	185.2868386	-0.195692363	7.432567099	0.20062059	0.654220389	0.946015269
MexAM1_META1p1480		hypothetical protein	6.539346806	4.799640846	15.35478016	28.86722315	16.27433184	1.830322544	3.857502604	11.29774768	0.000776012	0.062951329
MexAM1_META1p1481		hypothetical protein	184.7365473	136.6838897	170.4025346	125.1807967	94.87973047	-0.304562643	7.153436612	0.426935466	0.513496512	0.911725761
MexAM1_META1p1482		conserved hypothetical protein	13.48740279	10.23452827	6.236645925	78.56550854	53.44595814	1.958513801	5.028360482	6.20135798	0.012765234	0.305297599
MexAM1_META1p1483		Hypothetical protein	40.18973558	75.52376037	36.55148182	55.47543332	73.32093892	-0.069225758	5.814328402	0.017550411	0.894606251	0.984367518
MexAM1_META1p1484		hypothetical protein	89.20758935	54.49004019	111.4307054	63.48381948	47.94350507	0.047356228	6.195494995	0.008171977	0.927970162	0.990678337
MexAM1_META1p1485		putative cyclohexadienyl dehydrogenase (tyrC-like)	119.5883047	89.60505962	130.5353676	79.67649853	82.83747661	-0.099127822	6.650175485	0.045465963	0.831149527	0.978043459
MexAM1_META1p1486	hisC	histidinol-phosphate aminotransferase	122.2312907	90.2403062	128.4038557	145.1878747	107.0723246	0.256193301	6.890803488	0.310882698	0.577139031	0.924593863
MexAM1_META1p1487		hypothetical protein; putative exported protein	12.86071539	8.752286248	50.76156114	43.37490072	45.67336732	2.10735311	5.016464082	16.60134535	4.61E-05	0.007788395
MexAM1_META1p1488		putative TonB-dependent siderophore receptor (putative ferrichrome outer membrane transporter)	151.2496422	154.1178792	130.1801156	113.7468581	139.6886414	-0.255853674	7.106581127	0.331592732	0.564722731	0.920633575
MexAM1_META1p1489	trkD	potassium uptake protein Kup	296.4503886	284.7316349	368.9883931	349.6100322	332.0715396	0.26925791	8.350518354	0.383477195	0.53574815	0.918423824
MexAM1_META1p1490	gcpE	4-hydroxy-3-methylbut-2-en-1-yl diphosphate synthase (1- hydroxy-2-methyl-2-(E)-butenyl 4-diphosphate synthase)	503.5841987	386.2652137	497.9843354	518.5360597	398.1611126	0.083849955	8.848422198	0.034028388	0.853646445	0.981099947
MexAM1_META1p1491		conserved hypothetical protein (putative phospholipase)	75.99265935	71.18290872	97.22062604	52.19801286	56.64068841	-0.100096207	6.142094737	0.04121477	0.839123925	0.980681164
MexAM1_META1p1492		conserved hypothetical protein with putative bifunctional protein with transcriptional regulator (ArsR family) and S-adenosyl-L-methionine-dependent methyltransferase domains	87.24578531	49.51394196	79.89222375	68.15923567	51.58173907	-0.039741697	6.072335017	0.00636403	0.936416309	0.991532217
MexAM1_META1p1493	metF	5,10-methylenetetrahydrofolate reductase	126.1548988	125.531783	140.3245333	75.95468207	93.96265496	-0.283593234	6.812034546	0.367848967	0.544179106	0.918423824
MexAM1_META1p1494	metH	B12-dependent homocysteine-N5-methyltetrahydrofolate transmethylase	552.3568269	644.528241	700.7148004	352.8411615	458.4475521	-0.247862804	9.08148403	0.262042422	0.608720443	0.934803996
MexAM1_META1p1495		conserved hypothetical protein	125.3102332	91.79313118	93.94441331	84.78705247	81.52951646	-0.323573157	6.577209975	0.52223996	0.46988774	0.903680754
MexAM1_META1p1496		conserved hypothetical protein	9.127838251	6.034842534	7.736598743	28.14507966	15.53014761	1.178010824	3.751787991	3.866170066	0.049268829	0.532902309
MexAM1_META1p1497		putative glycoside hydrolase/deacetylase	14.76802487	15.31650093	6.947149892	27.47848567	17.68001316	0.210167706	4.048763624	0.135834964	0.712457242	0.951542503
MexAM1_META1p1498		hypothetical protein; putative exported protein	76.29237941	33.20927968	35.13047388	57.91961129	29.45165457	-0.423083088	5.53731391	0.614252919	0.43319099	0.892703575
MexAM1_META1p1499		conserved hypothetical protein; putative membrane protein precursor; putative transporter, permease	47.35576979	55.86640779	44.64333254	43.91187921	57.90354649	-0.079925912	5.643036123	0.028486363	0.865970449	0.981099947
MexAM1_META1p1500		putative cytochrome c oxidase assembly protein	58.7996267	33.49161149	45.35383651	69.6312974	40.17843126	0.164531976	5.630804551	0.10354582	0.747615303	0.964769475
MexAM1_META1p1501		putative hemolysin III, HlyIII family	69.5078071	84.38192105	488.7477839	73.63086135	99.36738687	1.519107683	7.348775429	4.583962521	0.032272503	0.447417631
MexAM1_META1p1502		conserved hypothetical protein	49.72628301	26.7862309	27.43334758	55.70688957	24.66331767	-0.090073383	5.206515732	0.02718306	0.869044053	0.981099947
MexAM1_META1p1503	thiC	Thiamine biosynthesis protein thiC	665.9234831	751.2496668	645.4139084	437.8504119	516.4112346	-0.410239626	9.236869262	0.776727314	0.378143916	0.874045432
MexAM1_META1p1504		conserved hypothetical protein	455.4382578	426.3563313	357.5019123	60.53043776	126.9097203	-1.279662687	8.15607716	4.518146092	0.033537153	0.456515945
MexAM1_META1p1505		putative flagellar protein FlaF	332.0353341	426.8151205	174.8629206	151.9926884	233.9970789	-1.021078117	8.044000606	5.417415602	0.019936849	0.37754229
MexAM1_META1p1506		hypothetical protein	36.12989111	19.79851849	13.18379582	20.46073225	18.95790526	-0.672314653	4.442515815	1.880287755	0.170301446	0.727629595
MexAM1_META1p1507		hypothetical protein	12.5882426	18.52802532	220.7298988	8.573139396	13.10966962	2.376151665	5.767911975	5.052927945	0.024584361	0.40883484
MexAM1_META1p1508		hypothetical protein; putative exported protein	52.42376357	73.72389505	750.6079678	32.5705231	60.18871826	2.155896159	7.597671386	4.806121305	0.028358806	0.428527072
MexAM1_META1p1509		putative phosphohydrolase/phosphoesterase	21.98855364	22.41008777	62.80065612	18.74795602	20.98749861	0.620666267	4.873917962	1.102801547	0.293652103	0.832516289
MexAM1_META1p1510		putative TonB family C-terminal domain protein	95.52895793	70.12416442	124.772391	115.0522713	73.52389825	0.334317559	6.582262688	0.498090871	0.48034018	0.90640777
MexAM1_META1p1511	exbD	uptake of enterobactin; tonB-dependent uptake of B colicins	48.00970447	71.18290872	76.57653858	52.66092536	52.52136562	0.02343154	5.911273222	0.002297019	0.961774244	0.997445036
MexAM1_META1p1512		membrane spanning protein in TonB-ExbB-ExbD complex	252.3915395	391.100146	411.2239067	269.7391105	262.9901957	-0.032255501	8.310489819	0.00487581	0.944331356	0.993136147
MexAM1_META1p1513		conserved hypothetical protein; putative exported protein	163.3474338	199.2203866	185.7178423	86.52760345	197.3591605	-0.211858204	7.378796439	0.192156862	0.66112751	0.946015269
MexAM1_META1p1514	ibpA	small heat shock protein	276.6961117	316.3880896	374.7513697	274.1367792	344.3618549	0.158917175	8.309636464	0.129768734	0.718671944	0.954705987
MexAM1_META1p1515		conserved hypothetical protein	323.506936	390.1472761	457.1303574	162.4174778	206.8756982	-0.373527562	8.266569364	0.536019116	0.464087233	0.903680754
MexAM1_META1p1516		conserved hypothetical protein	46.34762049	33.70336035	42.63023797	44.92102845	48.30432166	0.178090382	5.434001285	0.142129748	0.706172868	0.951222258
MexAM1_META1p1517		putative glycosyl transferase	39.64479001	21.98659005	23.24926867	98.31335555	46.46265362	0.862390595	5.526188244	1.927572352	0.165024287	0.718897527
MexAM1_META1p1518	infC	Translation initiation factor IF-3	1663.391849	1496.782114	1772.154781	1167.780091	2379.239662	0.166235558	10.72784453	0.085079526	0.770528283	0.968266875
MexAM1_META1p1519		conserved hypothetical protein, putative glycosyltransferase	282.8812439	262.1803812	320.9899029	183.5633205	193.1571505	-0.228963296	7.957289109	0.256331822	0.612651517	0.936212555
MexAM1_META1p1520		putative glycosyl transferase	390.6714771	641.8107972	1217.053822	282.7469516	437.5652916	0.322932757	9.214045901	0.279810036	0.596825753	0.929135112
MexAM1_META1p1521	rpmI	50S ribosomal protein L35	902.2663756	893.1919865	921.0499748	940.4807983	1796.716303	0.441856158	10.09120498	0.655636877	0.418104529	0.887709121
MexAM1_META1p1522	rplT	50S ribosomal protein L20	1967.82569	2022.41337	2508.907922	881.0243175	2000.231897	-0.151122924	10.8734893	0.062146622	0.803134732	0.971618241
MexAM1_META1p1523	pheS	phenylalanine tRNA synthetase, alpha-subunit	280.6469671	335.1631552	393.0271106	214.3840344	258.9761111	-0.092574379	8.211497434	0.041043155	0.839454645	0.980681164
MexAM1_META1p1524	pheT	phenylalanine tRNA synthetase, beta-subunit	384.7315704	265.2154482	470.3536256	392.799768	331.8986484	0.29362829	8.527564199	0.416936598	0.518469594	0.913168388
MexAM1_META1p1525		hypothetical protein	174.5188179	129.9432176	222.1903792	179.1841683	148.3256886	0.267217523	7.416576191	0.34790535	0.555301262	0.918423824
MexAM1_META1p1526	moeB	molybdopterin synthase sulfurylase	58.36367025	26.50389908	47.88007283	69.5757479	31.79696244	0.229231389	5.550790918	0.173880256	0.676686077	0.946666632
MexAM1_META1p1527	dapE	N-succinyl-diaminopimelate deacylase (dapE)	58.49990664	52.37255158	63.59010497	24.13625746	37.56251095	-0.409764326	5.560446574	0.609269932	0.435062826	0.894697377
MexAM1_META1p1528	truA	tRNA pseudouridine synthase A (tRNA-uridine isomerase I) (tRNA pseudouridylate synthase I)	35.06724725	21.66896676	25.26236324	55.91057107	36.28461884	0.465322306	5.126815705	0.764347624	0.38197136	0.874045432
MexAM1_META1p1529	fmt	10-formyltetrahydrofolate:L-methionyl-tRNA(fMet) N-formyltransferase	114.2205909	80.11165235	99.47055527	138.6608086	101.0587147	0.218636759	6.738270602	0.224920783	0.635315838	0.939742889
MexAM1_META1p1530	def	peptide deformylase	179.1781025	201.2672922	176.6391805	125.338187	158.849506	-0.308532703	7.394489933	0.495934407	0.481291976	0.90640777
MexAM1_META1p1531		conserved hypothetical protein; putative membrane protein	47.02880245	70.51237066	28.9333004	49.28166415	57.39238965	-0.377732908	5.663248125	0.563773114	0.45274398	0.900835967
MexAM1_META1p1532	recR	recombination protein recR	40.02625191	29.8212979	33.63052107	33.83890334	29.63957988	-0.109895677	5.062495417	0.053374253	0.817292518	0.976661326
MexAM1_META1p1533	pck	phosphoenolpyruvate carboxykinase	19.40006219	26.68035647	30.07800124	17.33144379	17.20644138	-0.098901263	4.466839839	0.040403857	0.840693017	0.98089022
MexAM1_META1p1534		putative Fe-S containing enzyme (yfgB)	155.1732503	126.4493614	167.2052667	140.7346565	135.4565634	0.069717951	7.180141248	0.024273253	0.876191649	0.982718283
MexAM1_META1p1535		bifunctional shikimate kinase (N-terminal) / dehydroquinate synthase (C-terminal) enzyme	146.6176049	175.7515545	136.732541	272.3962282	217.6550939	0.374510818	7.569244549	0.643762767	0.42235152	0.889293643
MexAM1_META1p1536		putative transcriptional regulator (helix-turn-helix structure)	367.2115705	216.0191295	271.3335702	202.440892	203.0269878	-0.37045045	7.97732554	0.676815229	0.41068555	0.883686856
MexAM1_META1p1537	mdh	malate dehydrogenase	372.552037	441.9551641	511.6418005	282.2562643	314.1509821	-0.141053344	8.586790677	0.092061868	0.761572102	0.965527304
MexAM1_META1p1538	sucC	succinyl-CoA synthetase, beta subunit	505.5460027	767.5896206	753.6473459	304.0964758	436.4978759	-0.354019582	9.112247733	0.47204869	0.492046182	0.908762808
MexAM1_META1p1539	sucD	succinyl-CoA synthetase, alpha subunit	298.6846654	348.468042	428.5917814	234.9373491	289.5703515	-0.026563444	8.322083938	0.00334577	0.953873982	0.995087546
MexAM1_META1p1540	sucA	2-oxoglutarate dehydrogenase complex, E1 component, 2-oxoglutarate decarboxylase, thiamine binding	928.2057846	925.4836878	1139.766779	606.9153131	721.8812515	-0.171736136	9.75560268	0.113838455	0.735815726	0.963801397
MexAM1_META1p1541	sucB	dihydrolipoamide succinyltransferase component of 2-oxoglutarate dehydrogenase complex	393.3144631	414.8513099	499.8395402	235.6594926	257.4576746	-0.288050289	8.492588272	0.361982953	0.547407012	0.918423824
MexAM1_META1p1542	lpd	dihydrolipoamide dehydrogenase, FAD/NAD(P)-binding, component of the 2-oxoglutarate dehydrogenase and the pyruvate dehydrogenase complexes	241.6561118	284.3081372	348.7785025	198.3117126	218.3316251	-0.043836806	8.012670209	0.009348879	0.922972898	0.990433749
MexAM1_META1p1543		putative sensor hybrid histidine kinase with PAS/PAC and response receiver regulator receiver domains	59.61704505	72.59456779	374.1198106	57.6974133	62.33858381	1.316749351	6.967423859	3.257824786	0.071083361	0.581353431
MexAM1_META1p1544		Conserved hypothetical protein	33.6231415	15.98703899	29.24907994	52.23504586	35.14954997	0.648321754	5.059444545	1.468591401	0.22556807	0.778242877
MexAM1_META1p1545	soxG	sarcosine oxidase, gamma subunit	4.059844476	2.293945993	4.539330895	8.147259901	4.698132748	0.866889417	2.275252323	2.206988633	0.137386623	0.681033773
MexAM1_META1p1546		putative Sarcosine oxidase alpha subunit	10.16323483	7.587667514	7.894488513	20.09966051	13.13973767	0.629555681	3.571776009	1.373028878	0.241292162	0.793137495
MexAM1_META1p1548	soxB	sarcosine oxidase beta subunit	4.386811816	3.599730634	3.039378078	10.09149238	6.216569252	0.696437552	2.483299373	1.333416287	0.248198365	0.79926393
MexAM1_META1p1549		transcriptional regulator, AraC family	6.48485225	6.599506163	5.802449057	12.5449286	8.742285417	0.468566201	3.022840837	0.800308269	0.371001218	0.870464196
MexAM1_META1p1550		putative amidotransferase; glutamine amidotransferase class-II domain	8.092441673	8.611120341	6.907677449	9.137892639	7.216331901	-0.105538992	3.005307373	0.047166044	0.82807006	0.977955734
MexAM1_META1p1551		putative GXGXG-motif protein, glutamate synthase and formylmethanofuran dehydrogenase-like domain	9.918009323	12.56376574	10.26283507	17.82213103	15.22946712	0.363592878	3.726593806	0.531920489	0.465800563	0.903680754
MexAM1_META1p1552		FMN-dependent dehydrogenase with conserved glutamate synthase region	17.32926904	10.83448338	16.22317389	16.1649043	12.26024722	0.078384666	3.866971066	0.025831106	0.872313478	0.981904708
MexAM1_META1p1553		putative gamma-glutamylmethylamide synthetase; glutamine synthetase type III family	48.88161738	61.65420998	42.51182064	30.47815863	38.72764787	-0.569915159	5.473725342	1.447970997	0.228853802	0.784152756
MexAM1_META1p1554		conserved hypothetical protein; putative membrane protein precursor	13.75987557	19.23385486	15.74950458	15.60940931	27.25668695	0.245655841	4.200415652	0.243192068	0.621910082	0.936697995
MexAM1_META1p1555		putative phosphoesterase or phosphohydrolase	64.14009326	78.02945522	33.07790687	26.58969368	51.39381376	-0.940773817	5.662292657	3.65817897	0.055794584	0.540295424
MexAM1_META1p1556		Hypothetical protein	5.14973561	2.082197132	2.565708767	6.443741921	5.246874653	0.397373154	2.139721977	0.404310016	0.524871738	0.914465576
MexAM1_META1p1557		Hypothetical protein	37.73748053	55.33703564	50.7220887	24.01590021	34.4429508	-0.355570873	5.336880455	0.486593024	0.485451028	0.907576185
MexAM1_META1p1558		Hypothetical protein	8.392161735	8.822869202	9.868110641	10.51737187	5.11156843	-0.020219695	3.095926938	0.00152013	0.968899278	0.998598784
MexAM1_META1p1559		Hypothetical protein	8.364914457	5.611344813	8.723409807	5.203136437	3.660785037	-0.261280063	2.65197706	0.221224568	0.638108439	0.939742889
MexAM1_META1p1560		Hypothetical protein	19.67253498	14.08129925	19.73622128	19.82191301	16.28936586	0.140608933	4.166132689	0.088491266	0.766104033	0.967990425
MexAM1_META1p1561		Hypothetical protein	29.53604974	9.84632203	19.69674884	58.42881504	15.98868537	0.671901101	4.744946478	1.058059942	0.303658084	0.841529851
MexAM1_META1p1562		Hypothetical protein	8.446656292	3.035067006	3.591992274	19.30345101	10.15548375	0.941753886	3.181543309	1.873666636	0.171055725	0.727696077
MexAM1_META1p1563		Hypothetical protein	4.005349919	1.411659072	2.644653652	11.03583387	6.299256388	1.298606847	2.390654988	3.443415474	0.063504286	0.561437747
MexAM1_META1p1564		Hypothetical protein	4.632037321	1.305784642	3.473574946	9.83226138	3.908846446	0.949769539	2.248893735	1.880499025	0.170277441	0.727629595
MexAM1_META1p1565		Hypothetical protein	23.21468116	20.89255427	19.34149686	12.5449286	22.92688781	-0.271781205	4.307429523	0.315439239	0.574361473	0.924562946
MexAM1_META1p1566		Hypothetical protein	15.53094867	9.775739076	11.76278788	25.70090169	16.10895757	0.498041269	3.988707743	0.897210824	0.343530694	0.861487127
MexAM1_META1p1567		Hypothetical protein	86.83707613	89.3227278	87.39198784	84.27784872	57.63293405	-0.204817737	6.341554216	0.192514131	0.660832314	0.946015269
MexAM1_META1p1569		putative ATP-dependent exodeoxyribonuclease (Subunit A)/helicase	164.1103576	147.1301668	195.6648978	283.2561553	168.3885947	0.471487662	7.583243467	1.067087006	0.30160435	0.841324775
MexAM1_META1p1570		conserved hypothetical protein	176.7530947	151.4710185	170.3235897	383.3378366	227.1340466	0.665416974	7.793829267	1.85660177	0.173017518	0.73065342
MexAM1_META1p1571		ATP-dependent helicase	54.30382577	37.26779951	34.65680457	46.59677168	33.81903877	-0.255302713	5.370328289	0.280356811	0.596467446	0.929117341
MexAM1_META1p1572		conserved hypothetical protein	108.3896733	106.9331747	88.89194066	49.66125239	49.91296231	-0.777867857	6.334765737	2.624767865	0.105207891	0.646430877
MexAM1_META1p1573		conserved hypothetical protein	94.41181952	100.8983322	75.82656217	60.43785526	67.4276012	-0.52451804	6.318226055	1.332509198	0.248359319	0.79926393
MexAM1_META1p1577		conserved hypothetical protein	14.27757386	13.0931379	12.9864336	6.369675922	10.26823893	-0.474059569	3.508375371	0.918199807	0.337948088	0.85858592
MexAM1_META1p1578		Hypothetical protein	15.66718506	22.26892187	10.38125239	16.15564605	16.09392354	-0.414138259	4.013321663	0.735825609	0.391001375	0.875951168
MexAM1_META1p1580		diguanylate cyclase/phosphodiesterase with PAS/PAC and GAF sensor domains	53.54090198	59.78376171	39.63033234	122.560712	66.05198793	0.425693037	6.09639167	0.596783072	0.439808069	0.89670525
MexAM1_META1p1581		Hypothetical protein	12.56099532	15.91645604	11.21017369	18.24801053	11.23041652	-0.068566087	3.794459298	0.019363927	0.889328198	0.984352476
MexAM1_META1p1582		putative Methyl-accepting chemotaxis receptor/sensory transducer	24.9312597	25.30398887	24.6702766	70.70525439	28.41430686	0.716880523	5.125845122	1.586227288	0.207865978	0.769259368
MexAM1_META1p1583		putative patatin-like phospholipase	28.90936234	27.66851782	62.68223879	19.34974226	21.84443802	0.28969241	5.001190136	0.253747856	0.614448373	0.936651495
MexAM1_META1p1584		zinc-containing alcohol dehydrogenase	29.53604974	43.86730567	269.1231134	21.99760173	26.97104048	1.530044985	6.28765128	3.053029125	0.08058671	0.594023069
MexAM1_META1p1585		putative Short-chain dehydrogenase/reductase SDR	6.021648518	6.140716965	50.09052962	10.26739912	6.442079624	1.869283895	3.969812477	5.953948256	0.014684361	0.332681059
MexAM1_META1p1586		conserved protein of unknown function	1.117138413	0.352914768	0.592086638	4.008822201	2.232552682	1.63159174	0.870352339	3.495296893	0.061543372	0.553061172
MexAM1_META1p1588		Hypothetical protein	5.640186621	6.917129454	37.53829288	13.10042359	8.449121934	1.646293538	3.834095002	6.371731248	0.011595242	0.288822563
MexAM1_META1p1589		putative diguanylate cyclase (GGDEF domain)	27.05654741	20.71609689	15.23636283	74.43632909	30.05301556	0.741325033	5.072385573	1.385768738	0.23912096	0.792677453
MexAM1_META1p1590		sensory transduction histidine kinase	158.7426437	157.505861	141.7060688	182.359748	149.5810297	-0.00212873	7.303974627	2.34E-05	0.996140473	0.999778575
MexAM1_META1p1591		Response regulator receiver:ATP-binding region, ATPase-like:Histidine kinase A, N-terminal (fragment)	32.8602177	26.22156727	25.14394591	49.79086789	30.33114502	0.248905233	5.042113165	0.241234794	0.6233157	0.936697995
MexAM1_META1p1592		Hypothetical protein	73.48590974	52.97250669	43.26179705	69.43687415	53.51361125	-0.190288519	5.872495924	0.152321869	0.696326299	0.950226591
MexAM1_META1p1593		conserved hypothetical protein	4.98625194	4.023228356	7.815543628	6.480774921	4.397452252	0.46323309	2.474370631	0.730517788	0.392715405	0.876576684
MexAM1_META1p1594		multi-sensor hybrid histidine kinase (fragment)	1.362363918	1.835156794	2.368346554	7.36030866	8.133407413	1.904736796	2.134101004	8.020160095	0.004625948	0.182694516
MexAM1_META1p1595		hypothetical protein	3.187931568	3.458564727	2.802543422	9.989651628	10.59147047	1.235457041	2.625582648	3.768043014	0.05224072	0.53693588
MexAM1_META1p1596		hypothetical protein	31.49785378	27.52735191	32.52529267	31.50582437	35.45023046	0.168097699	4.988375345	0.129748082	0.718693379	0.954705987
MexAM1_META1p1597		Hypothetical protein	8.909860024	11.15210667	8.091850726	8.063935652	9.929973376	-0.204700401	3.210399579	0.178878117	0.672339147	0.9462352
MexAM1_META1p1598		Transcriptional regulator, XRE family	84.24858469	103.7569418	73.22138096	70.25160014	80.61244094	-0.33158964	6.365153501	0.529032761	0.467013791	0.903680754
MexAM1_META1p1599		conserved hypothetical protein	70.18898906	90.41676358	58.85341187	30.92255462	51.41636479	-0.771264982	5.914768859	2.454312191	0.117202498	0.649841532
MexAM1_META1p1600		conserved hypothetical protein	36.92006218	43.30264204	43.81441125	25.32131344	34.67597819	-0.213778829	5.201459074	0.189436278	0.663386213	0.946015269
MexAM1_META1p1601		conserved hypothetical protein	9.80902021	12.35201688	13.22326826	9.202700388	11.62881818	0.033738864	3.492145613	0.004941862	0.943956172	0.993136147
MexAM1_META1p1602		putative patatin-like phospholipase	26.37536545	28.79784508	32.13056825	18.58130752	18.83011605	-0.252757652	4.63908035	0.268741065	0.604177529	0.932213915
MexAM1_META1p1603		hypothetical protein	8.419409013	7.905290805	9.315496446	10.96176787	14.02674513	0.487985081	3.350678177	1.001854514	0.316862185	0.850562779
MexAM1_META1p1604		hypothetical protein	70.97916013	81.66447733	61.41912063	24.56213695	28.63230022	-0.999744278	5.738291404	3.653859323	0.055939448	0.540295424
MexAM1_META1p1605		conserved hypothetical protein	8.582892684	6.140716965	7.933960956	13.38742934	14.63562314	0.705066877	3.356685173	1.889434005	0.169265774	0.725956576
MexAM1_META1p1609		conserved hypothetical protein	199.6135613	138.9072527	125.5618398	118.2278511	113.3415129	-0.507858211	7.120393055	1.290519383	0.255952257	0.807569668
MexAM1_META1p1610		hypothetical protein	75.88367023	53.29012998	58.89288431	70.85338639	50.57445941	-0.103806115	5.952608838	0.047161184	0.828078779	0.977955734
MexAM1_META1p1611		Hypothetical protein	60.76143074	37.86775462	50.28789183	46.97635993	31.75937738	-0.198027955	5.509048604	0.158432924	0.690603402	0.949367046
MexAM1_META1p1612		Hypothetical protein	85.99241051	73.61802062	64.61638848	41.47695949	42.94469182	-0.684528335	5.947292687	2.054131404	0.151793796	0.695586381
MexAM1_META1p1613		conserved hypothetical protein	72.80472778	110.7093627	60.23494736	74.92701634	103.7347711	-0.20401713	6.401325773	0.177439203	0.673583249	0.9462352
MexAM1_META1p1616		conserved hypothetical protein	1.634836702	3.42327325	2.052567013	2.129397474	2.112280483	-0.26518677	1.190976623	0.176089237	0.674755856	0.9462352
MexAM1_META1p1617		hypothetical protein	18.66438568	23.15120879	18.78888266	44.93954495	35.68325785	0.665828286	4.825764962	1.627289499	0.202078359	0.759347058
MexAM1_META1p1618		two-component transcriptional regulator, LuxR family	8.773623632	10.09336237	6.828732564	5.110553938	9.027931889	-0.431728273	2.996526718	0.747705352	0.387203704	0.874045432
MexAM1_META1p1619		Esterase/lipase-like protein (fragment)	11.5800933	13.41076119	11.4075359	7.434374659	11.66640324	-0.29804091	3.472907349	0.379909158	0.537651857	0.918423824
MexAM1_META1p1621		putative ubiE/COQ5 methyltransferase family enzyme	31.63409018	33.6327774	21.07828433	18.96089577	30.6243085	-0.469707044	4.765949171	0.975948621	0.323201077	0.851136904
MexAM1_META1p1623		hypothetical protein	396.6658784	479.8582102	473.0772242	430.7863673	437.5277066	0.028896009	8.793129219	0.004216149	0.948228237	0.994015324
MexAM1_META1p1624		putative sensor hybrid histidine kinase with PAS and two responser regulator receiver domains	173.0747121	213.4075603	183.7836926	135.4481958	195.5174924	-0.171512384	7.4939232	0.151949756	0.696679022	0.950369902
MexAM1_META1p1625		conserved hypothetical protein	46.4566096	50.74914365	39.23560791	35.54242132	41.59162959	-0.325326711	5.417148507	0.4939069	0.482189683	0.907108952
MexAM1_META1p1626		Transcriptional regulator, LysR family	22.26102642	21.17488609	20.88092212	29.65417439	26.10658405	0.23502934	4.589702185	0.247797414	0.618630274	0.936697995
MexAM1_META1p1627		putative bacterial luciferase family oxidoreductase	14.68628304	17.29282364	16.69684321	10.22110788	12.35045137	-0.290730663	3.831356567	0.360602338	0.548171902	0.918423824
MexAM1_META1p1628		conserved hypothetical protein; putative membrane protein	21.08939345	22.93945993	27.15704049	11.64687836	17.50712187	-0.232256528	4.324615769	0.212184654	0.645060457	0.941591905
MexAM1_META1p1629		transcriptional regulator, LysR family	47.32852251	87.27582215	45.27489162	42.04171274	56.73840957	-0.486726252	5.800561987	0.982263837	0.32164054	0.851136904
MexAM1_META1p1633		conserved hypothetical protein	2.642986001	2.823318145	2.526236324	2.953381714	4.254629017	0.253170116	1.634702046	0.186273163	0.666036703	0.946015269
MexAM1_META1p1634		Basic membrane lipoprotein	28.77312595	34.37389841	28.22279643	35.81091056	38.83288604	0.119735872	5.05562071	0.06245801	0.802652305	0.971618241
MexAM1_META1p1637		Peptidase S15	1.961804042	0.282331814	1.38153549	7.36956691	3.006804959	1.799276217	1.573559858	4.289795059	0.038341787	0.488674622
MexAM1_META1p1638		putative creatininase (creatine amidohydrolase)	4.250575424	3.176232913	4.30249624	7.943578403	3.570580888	0.506660798	2.239047691	0.756106083	0.384549868	0.874045432
MexAM1_META1p1639		putative Long-chain-fatty-acid--CoA ligase (Long-chain acyl-CoA synthetase) (Acyl-CoA synthetase) (putative fadD)	6.702830477	5.011389707	6.078756155	10.34146512	6.412011574	0.379177925	2.80346486	0.521847991	0.470054444	0.903680754
MexAM1_META1p1640		putative NAD(P)H dehydrogenase (quione)	8.255925343	8.505245911	4.973527763	9.84151963	10.65912358	0.023671716	3.091951176	0.002067146	0.963735973	0.997982531
MexAM1_META1p1641		conserved hypothetical protein with putative FAD binding domain	4.523048208	4.658474939	4.341968682	10.11000888	8.306298698	0.72935898	2.700758688	1.727091783	0.18878273	0.748374168
MexAM1_META1p1642		putative 2OG-Fe(II) oxygenase superfamily	2.261524104	2.011614178	2.605181209	5.906763428	3.134594169	0.865936855	1.715538404	1.961599976	0.161342307	0.713892785
MexAM1_META1p1643		putative ABC transporter protein, periplasmic substrate-binding component precursor	4.768273713	4.658474939	4.46038601	5.249427686	5.412248926	0.098888802	2.309594418	0.035376561	0.850808782	0.981099947
MexAM1_META1p1644		rieske 2Fe-2S family protein	8.855365467	9.634573169	7.6971263	10.20259138	9.975075451	0.009473206	3.220688228	0.000382487	0.984396552	0.99945333
MexAM1_META1p1645		putative permease component of ABC transporter	1.444105753	1.376367596	1.026283507	2.934865214	1.804082975	0.457981469	0.855457801	0.424682951	0.514609544	0.912075905
MexAM1_META1p1646		putative ATP-binding component of ABC transporter	2.479502331	2.682152237	1.934149686	4.360635697	2.345307868	0.165783654	1.500067372	0.072234569	0.788110609	0.970724291
MexAM1_META1p1647		putative ABC transporter protein, periplasmic substrate-binding component precursor	12.42475893	14.85771174	10.57861461	7.832479405	9.997626488	-0.527550614	3.476619923	1.248181604	0.263900065	0.814808994
MexAM1_META1p1648		putative transcriptional regulator, LysR family	1.553094867	1.76457384	1.894677243	4.92538894	2.826396661	0.962799366	1.434479043	2.15583817	0.14202892	0.685339074
MexAM1_META1p1649		putative N-isopropylammelide isopropylaminohydrolase	1.634836702	0.423497722	0.828921294	11.27654836	2.375375917	2.225922844	1.815119115	5.340082344	0.020840489	0.384214513
MexAM1_META1p1650		hypothetical protein; putative exported protein	51.96055983	32.89165639	49.26160832	38.32915453	26.17423717	-0.162951172	5.311730726	0.104249453	0.746788518	0.964769475
MexAM1_META1p1651		hypothetical protein; putative exported protein	2.098040434	1.941031224	0.868393736	1.962748976	1.368096256	-0.514715141	0.756034476	0.579530503	0.446496408	0.899281466
MexAM1_META1p1652		transcriptional regulator; LysR family	0.708429237	0.705829536	0.473669311	4.88835594	2.736192512	1.941424228	1.062547134	4.906321519	0.026758569	0.422320025
MexAM1_META1p1653	guaD	guanine deaminase	27.81947121	22.76300254	23.367686	21.18287574	18.67977581	-0.263778093	4.509222906	0.32380771	0.569328286	0.920633575
MexAM1_META1p1654		putative oxidoreductase, molybdopterin-binding subunit	18.99135302	12.42259984	18.19679602	46.47641443	21.86698906	0.877533103	4.567389554	2.513900946	0.112846284	0.649841532
MexAM1_META1p1655		putative oxidoreductase, FAD-binding subunit	7.547496106	3.564439158	5.170889976	8.119485151	5.780582533	0.194477657	2.609921837	0.122437778	0.726405417	0.959917786
MexAM1_META1p1656		conserved hypothetical protein; putative exported protein	13.32391912	12.91668051	14.56533131	25.35834644	19.2811368	0.590269116	4.102460062	1.457973582	0.22725282	0.781327996
MexAM1_META1p1657		ATP-binding protein of ABC family transporter	1.33511664	0.529372152	0.828921294	7.545473658	2.315239818	1.933619102	1.432366001	4.848018451	0.027677911	0.426026925
MexAM1_META1p1658		ABC family transporter permease protein	1.362363918	0.635246583	1.026283507	6.443741921	2.766260562	1.773339257	1.390674764	4.802497618	0.02841851	0.428527072
MexAM1_META1p1659		ABC family transporter substrate-binding protein	2.806469671	2.293945993	2.447291439	6.675198169	4.600411587	0.848520625	1.957894792	1.911510893	0.166795523	0.722914985
MexAM1_META1p1661	rutD	putative enzyme of alternative pyrimidine degradation pathway, putative alpha/beta hydrolase	5.585692064	3.635022111	5.881393942	9.406381885	7.366672149	0.712660151	2.692599918	1.761951582	0.184381279	0.747013051
MexAM1_META1p1662	rutC	enzyme of alternative pyrimidine degradation pathway	4.005349919	1.905739748	2.486763882	5.101295688	1.728912851	0.071876074	1.634472029	0.011884284	0.913190542	0.988970468
MexAM1_META1p1663	rutB	enzyme of alternative pyrimidine degradation pathway	4.713779156	2.152780085	3.986716699	8.934211141	6.013609917	0.879161389	2.399695889	2.120928394	0.145298444	0.688309797
MexAM1_META1p1664		putative luciferase family protein, putative flavin-dependent oxidoreductase	8.719129075	8.152331143	7.894488513	8.21206765	9.907422339	0.040757207	3.107879008	0.006986543	0.933385964	0.99079862
MexAM1_META1p1665		putative transcriptional regulator, TetR/AcrR family	38.71838255	25.26869739	27.03862316	47.12449193	29.63957988	0.11336326	5.071453753	0.050127375	0.82284178	0.977923556
MexAM1_META1p1667		conserved hypothetical protein	5.640186621	7.375918653	11.17070125	7.563990158	6.3669095	0.359173946	2.929990456	0.483226483	0.486964476	0.908583449
MexAM1_META1p1668		conserved hypothetical protein; putative membrane protein	11.5800933	13.16372085	11.36806346	13.58185258	14.8536165	0.102327478	3.695971264	0.045764309	0.830604809	0.978043459
MexAM1_META1p1669		Transcriptional regulator, LysR family	15.96690512	18.31627646	14.36796909	24.26587295	27.3468911	0.361417375	4.332134274	0.529771787	0.466702821	0.903680754
MexAM1_META1p1670		conserved hypothetical protein with putative xylanase/chitin deacetylase domain	25.09474337	20.11614178	22.10456784	26.59895193	24.88131103	0.118010374	4.573467724	0.06339625	0.801206386	0.971618241
MexAM1_META1p1671		Conserved hypothetical protein	18.66438568	13.62251005	13.69693757	10.47108062	8.34388376	-0.577902853	3.694271904	1.400626566	0.236618691	0.79263107
MexAM1_META1p1673		conserved hypothetical protein	31.71583201	13.2343038	25.42025301	29.83008114	17.39436669	0.106654779	4.558125119	0.040631464	0.840250962	0.980755693
MexAM1_META1p1674		conserved hypothetical protein	100.6514463	127.084608	95.36542124	146.1044415	183.6481299	0.315847459	7.029623648	0.431474422	0.511266357	0.911690854
MexAM1_META1p1675		putative diguanylate cyclase with GGDEF motif; putative membrane protein	91.033157	111.8033985	108.1544926	102.4888263	129.8338381	0.162386777	6.764254261	0.130310952	0.718109851	0.954705987
MexAM1_META1p1676		putative outer membrane protein, OmpW family	22.37001553	22.90416845	31.3411194	43.04160373	44.82394492	0.8123214	5.043887546	2.754982242	0.096951893	0.627790072
MexAM1_META1p1679		hypothetical protein	37.30152408	34.12685807	163.4553847	31.61692336	41.06543872	1.139182509	5.940553349	2.867411821	0.090390124	0.616109833
MexAM1_META1p1680		hypothetical protein	25.85766716	44.67900964	37.22251334	20.44221575	27.98583715	-0.305612596	4.964034795	0.371277812	0.542308574	0.918423824
MexAM1_META1p1682	ggt	gamma-glutamyltranspeptidase	83.26768267	52.90192374	99.54950015	76.11207232	49.92047933	0.142699913	6.176925631	0.079415812	0.77809065	0.969182404
MexAM1_META1p1683		putative aminoglycoside phosphotransferase	10.87166407	7.41121013	4.61827578	11.85055986	8.794904504	-0.114483906	3.13591113	0.044898278	0.832191184	0.978578585
MexAM1_META1p1685		putative 1-acylglycerol-3-phosphate O-acyltransferase (plsC)	187.5702642	191.1033469	158.7186916	117.0520533	154.8203873	-0.399682927	7.338557741	0.833061086	0.361388875	0.867433201
MexAM1_META1p1686		hypothetical protein	3.950855362	2.54098633	2.565708767	2.888573965	2.991770934	-0.204745247	1.596800742	0.125509774	0.723133861	0.95827209
MexAM1_META1p1687		Conserved hypothetical protein	49.75353029	28.37434735	44.8801672	40.8103655	28.78264047	-0.03463884	5.268105377	0.00476844	0.944946725	0.993560554
MexAM1_META1p1688	metW	MetW (putative cysthationine synthase)	89.37107302	91.65196527	72.70823921	98.95217479	91.45948983	-0.045168857	6.47373872	0.009805628	0.921119713	0.990433749
MexAM1_META1p1689	metX	homoserine O-acetyltransferase	304.9242921	268.0740578	273.3861372	296.2084469	307.4608411	0.029193687	8.180169813	0.004587241	0.946001224	0.993913895
MexAM1_META1p1690	msrB	methionine sulfoxide reductase (Peptide- methionine (R)-S-oxide reductase)	195.7172005	147.7301219	172.2182669	56.29941756	78.2821671	-0.748366512	7.022227625	1.986067739	0.15875264	0.710657791
MexAM1_META1p1691	msrA	Peptide methionine sulfoxide reductase msrA (Protein- methionine-S-oxide reductase) (Peptide Met(O) reductase)	123.0214618	125.4964915	132.5089897	73.8993506	101.5022184	-0.276122553	6.797940135	0.354954585	0.551321771	0.918423824
MexAM1_META1p1692	bfr	bacterioferritin, an iron storage homoprotein	1169.807402	1392.460509	1331.91863	1257.427725	1787.613201	0.18755353	10.43868106	0.123839159	0.724907346	0.958928778
MexAM1_META1p1693		conserved hypothetical protein	46.2113841	47.64349369	31.45953673	53.4293601	65.05974229	0.0917878	5.610040952	0.033321519	0.855157532	0.981099947
MexAM1_META1p1694		conserved hypothetical protein	29.31807152	17.6457384	22.85454425	63.85414947	25.93369277	0.677582928	5.001594815	1.40848607	0.235307877	0.791759616
MexAM1_META1p1695		Exopolysaccharide biosynthesis protein	27.24727836	21.17488609	16.22317389	18.95163752	19.24355174	-0.416042846	4.364338958	0.8107733	0.367891723	0.870464196
MexAM1_META1p1696		hypothetical protein; putative exported protein	17.98320372	112.6151025	315.3453437	38.60690203	47.64282457	1.035407035	6.731756954	1.427936544	0.232101491	0.78771608
MexAM1_META1p1697		Conserved hypothetical protein	12.20678071	9.705156122	14.091662	14.92429882	16.97341399	0.484723019	3.770154938	1.015965698	0.313477872	0.848762963
MexAM1_META1p1698		hypothetical protein	1.798320372	0.952869874	1.065755949	21.61801349	9.336129397	2.954121236	2.850130999	10.14993532	0.001443063	0.094159864
MexAM1_META1p1699		hypothetical protein; putative exported protein	45.09424569	25.48044626	35.3278361	31.38546712	44.77884285	0.074602651	5.188343637	0.022150046	0.881688633	0.983421937
MexAM1_META1p16S1			54.68528767	39.94995175	58.85341187	38.57912728	49.16126107	0.045829392	5.59269666	0.008802872	0.925249268	0.990433749
MexAM1_META1p16S2			53.94961115	41.25573639	61.41912063	37.98659929	49.28153327	0.05757052	5.608398254	0.013910843	0.906111841	0.987363042
MexAM1_META1p16S3			54.95776045	39.31470516	61.49806552	38.34767103	50.04075153	0.083362176	5.610057786	0.028907172	0.864993549	0.981099947
MexAM1_META1p16S4			57.11029544	38.5030012	62.36645925	39.58827652	49.04850589	0.073659063	5.62448567	0.0225153	0.880724384	0.983182355
MexAM1_META1p16S5			56.42911348	40.51461538	63.59010497	37.81995079	50.01068348	0.05769804	5.634561125	0.013770774	0.906583543	0.987363042
MexAM1_META1p1700	rpmG	50S ribosomal subunit protein L33	569.3318813	944.9292915	489.7345949	1847.51154	2010.379863	0.936687401	10.19542147	2.060261901	0.151184184	0.69515813
MexAM1_META1p1701	panB	3-methyl-2-oxobutanoate hydroxymethyltransferase, pantothenate biosynthetic process	158.5791601	199.1498036	159.2318333	125.8381325	142.8533036	-0.326545496	7.295814204	0.55027271	0.458206286	0.903680754
MexAM1_META1p1702		thioredoxin-related	14.68628304	9.563990215	10.22336262	5.925279928	3.871261384	-0.868876353	3.138836571	2.564539338	0.109284387	0.646910151
MexAM1_META1p1703		conserved hypothetical protein; putative exported protein	35.61219282	34.76210466	35.09100144	9.02679364	13.78620074	-0.869510454	4.676641209	2.286428346	0.130509944	0.670494126
MexAM1_META1p1704		conserved hypothetical protein; putative exported protein	81.06065312	86.60528409	81.11586947	20.02559451	24.66331767	-1.000878616	5.872774821	2.77949359	0.095478354	0.627790072
MexAM1_META1p1705		Putative metallo-hydrolase/oxidoreductase	29.45430791	29.680132	19.06518976	20.1366935	17.56725797	-0.643868387	4.534949108	1.96661902	0.160807192	0.713892785
MexAM1_META1p1706		Transcriptional regulator, TetR family	44.46755828	36.87959326	34.89363923	35.76461931	44.71118974	-0.08066841	5.299577003	0.028778579	0.865291293	0.981099947
MexAM1_META1p1707		putative nucleotidyltransferase	10.13598755	10.3404027	7.6971263	10.76734462	9.381231471	-0.139401916	3.279074113	0.084580084	0.771183976	0.968266875
MexAM1_META1p1708		conserved hypothetical protein	15.80342145	24.28053604	10.77597682	8.387974398	13.81626879	-0.865513612	3.867948875	3.150888262	0.075885643	0.584823096
MexAM1_META1p1709		putative GTPase, putative CobW-like cobalamin biosynthesis protein	141.0864073	149.0359066	160.0607546	76.65830907	97.11228315	-0.382920743	6.962962733	0.634223816	0.42581021	0.889675808
MexAM1_META1p1711		conserved protein of unknown function	1.580342145	1.411659072	1.776259915	1.490578232	2.315239818	0.315390825	0.818357318	0.224877931	0.635348053	0.939742889
MexAM1_META1p1712		conserved hypothetical protein; putative membrane protein	36.92006218	58.05447935	30.90692253	80.71342252	62.5791282	0.29103951	5.753053328	0.293195443	0.588180055	0.926716218
MexAM1_META1p1713		hypothetical protein	186.0444166	149.3535299	173.0077158	320.2521218	217.9933595	0.499625176	7.710250909	1.154798737	0.282546854	0.823476023
MexAM1_META1p1714		conserved hypothetical protein	78.19968889	78.94703362	81.11586947	67.23341068	64.84926595	-0.145111937	6.210936568	0.098494746	0.75364353	0.96512089
MexAM1_META1p1715		conserved hypothetical protein, putative membrane protein	20.76242611	13.37546971	19.22307953	55.42914207	34.51812093	1.092759325	4.848307342	3.778667531	0.051909983	0.53693588
MexAM1_META1p1716		hypothetical protein; putative exported protein	149.3423327	137.2132618	607.8361431	71.33481538	104.6894316	0.866547062	7.741109467	1.397415086	0.237156849	0.79263107
MexAM1_META1p1717		conserved hypothetical protein	47.16503884	19.72793554	38.40668662	67.33525143	27.18151683	0.405497637	5.323193409	0.50551706	0.477085953	0.904023666
MexAM1_META1p1718	lysA	diaminopimelate decarboxylase	211.13916	207.4785922	230.558537	159.8992338	162.2622296	-0.184229596	7.601850525	0.176254893	0.67461168	0.9462352
MexAM1_META1p1719		hypothetical protein; putative exported protein	28.66413684	15.77529013	28.61752086	27.04334792	29.86509025	0.358973567	4.702948025	0.536267386	0.463983773	0.903680754
MexAM1_META1p1720		hypothetical protein	247.4325348	373.1367843	300.6221226	155.9829941	256.1121294	-0.385318527	8.05872502	0.686855703	0.407235936	0.880421159
MexAM1_META1p1721		hypothetical protein	52.91421458	19.41031224	31.45953673	82.4169405	33.18009272	0.438961397	5.45881218	0.531762933	0.465866627	0.903680754
MexAM1_META1p1722		conserved hypothetical protein	102.9674649	41.71452559	36.51200937	73.64937785	63.87205434	-0.318122338	5.995848602	0.345223629	0.556829452	0.918423824
MexAM1_META1p1723	rnhB	RNAse HII	7.002550539	4.023228356	5.723504172	20.42369925	11.53861403	1.189668686	3.307085875	3.874830462	0.04901526	0.532077045
MexAM1_META1p1724		putative glycosyl transferase, group 1	2.343265939	1.517533503	2.052567013	5.916021678	2.909083798	0.913255879	1.615429168	1.914171845	0.166500579	0.722706417
MexAM1_META1p1725		Conserved hypothetical protein	25.96665628	23.25708322	24.39396951	24.3862302	33.36801803	0.154303967	4.718498798	0.106277067	0.744423117	0.964664637
MexAM1_META1p1726	sga	serine-glyoxylate aminotransferase (SGAT)	5365.125346	4147.701395	9992.133056	3304.315676	4733.522842	0.337482341	12.42744845	0.222092209	0.637450364	0.939742889
MexAM1_META1p1727	hprA	Hydroxypyruvate reductase, NAD(P)H-dependent	1060.191601	1034.7461	1922.58426	751.5476928	964.71082	0.211570008	10.16329614	0.139796435	0.708483467	0.951222258
MexAM1_META1p1728	mtdA	NADP-dependent methylene-tetrahydromethanopterin/methylene- tetrahydrofolate dehydrogenase	1990.35919	1456.161625	2930.670971	1644.894741	2062.314902	0.360605357	10.97791357	0.377509394	0.53893919	0.918423824
MexAM1_META1p1729	fch	methenyl tetrahydrofolate cyclohydrolase	1307.624136	677.9492695	1974.056325	710.5706788	1082.825636	0.339027994	10.16814733	0.323951579	0.569242512	0.920633575
MexAM1_META1p1730	mtkA	Malate thiokinase, large subunit	3082.402859	1732.564471	4128.738548	1698.981437	2010.462551	0.118013504	11.30526343	0.034269828	0.853134038	0.981099947
MexAM1_META1p1731	mtkB	Malate thiokinase, small subunit	1693.636328	965.5748055	2360.649428	894.2450984	1286.950107	0.187284774	10.49203836	0.097995581	0.754248404	0.96512089
MexAM1_META1p1732	ppc	phosphoenolpyruvate carboxylase	2090.302207	1054.085829	2646.153605	1342.362909	1544.731014	0.23036142	10.7611516	0.147680934	0.700761465	0.95066013
MexAM1_META1p1733	mcl	malyl-CoA lyase/beta-methylmalyl-CoA lyase	3390.460588	2541.621577	5760.608268	2213.166119	3312.281308	0.34295857	11.74970368	0.271774048	0.602144201	0.932213915
MexAM1_META1p1734		conserved hypothetical protein	2.806469671	3.387981774	8.802354692	4.499509445	3.705887112	0.864984891	2.209075857	2.109770952	0.146361223	0.689890492
MexAM1_META1p1735		putative carboxymethylenebutenolidase precursor (dienelactone hydrolase) (tat pathway signal)	90.62444783	45.98479428	87.70776738	60.78966876	58.26436309	0.012364589	6.101846522	0.000593886	0.980557663	0.998691491
MexAM1_META1p1736		putative transcriptional coactivator/pterin dehydratase	113.5666562	205.8904757	164.915865	61.93769175	79.21427664	-0.64719955	6.966174808	1.483775049	0.223184814	0.778242877
MexAM1_META1p1737		ABC transporter substrate binding protein (subunit A)	8.882612745	6.317174349	56.60348264	90.5456839	54.42316975	3.143222222	5.442761254	30.91850102	2.69E-08	8.08E-06
MexAM1_META1p1738		ABC transporter permease component (subunit B)	3.051695176	2.717443714	22.14404028	23.62705371	18.77749697	2.897152148	3.824301599	28.6523673	8.66E-08	2.48E-05
MexAM1_META1p1739		ABC transporter ATP-binding protein (subunit C)	6.64833592	4.658474939	29.40696971	57.24375905	26.27195833	2.734071906	4.643247557	21.95508997	2.79E-06	0.000577749
MexAM1_META1p1740	xoxF	XoxF, PQQ-linked dehydrogenase of unknown function	415.8479623	1064.355649	35255.04891	3888.90009	8019.03607	4.408826137	13.24800324	15.28619597	9.24E-05	0.012604827
MexAM1_META1p1741	xoxG	Cytochrome c	111.1688957	278.0262543	5448.973334	1464.516258	3131.955698	4.10496559	11.02716326	24.70704846	6.67E-07	0.000160255
MexAM1_META1p1742	xoxJ	conserved exported of unknown function	30.92566094	95.78106806	1359.904591	694.6001978	985.1345426	3.999561738	9.306793996	35.00785904	3.28E-09	1.16E-06
MexAM1_META1p1743	folK	2-amino-4-hydroxy-6- hydroxymethyldihydropteridine pyrophosphokinase (7,8-dihydro-6-hydroxymethylpterin-pyrophosphokinase, 6-hydroxymethyl-7,8-dihydropterin pyrophosphokinase, PPPK)	45.8299222	27.42147748	41.84078912	41.26401975	35.75842797	0.112952094	5.26520111	0.053283708	0.817444823	0.976661326
MexAM1_META1p1744	folB	dihydroneopterin aldolase	45.28497663	34.30331546	41.95920645	37.2089063	24.53552846	-0.203940116	5.196087845	0.170835347	0.679370473	0.947111228
MexAM1_META1p1745	folP	7,8-dihydropteroate synthase (dihydropteroate synthase (DHPS), dihydropteroate pyrophosphorylase)	168.9603731	134.6016925	159.3502506	138.3830611	132.6827858	-0.081361183	7.197832054	0.033634253	0.854486971	0.981099947
MexAM1_META1p1746		putative exported protein	214.3270916	206.208099	226.453403	98.2855808	109.2372241	-0.53998828	7.416595032	1.228420403	0.267714452	0.817676623
MexAM1_META1p1747		hypothetical protein	276.5053808	335.2690297	307.0166583	91.25856914	163.2244072	-0.708976715	7.87398688	1.867403637	0.171772741	0.728214521
MexAM1_META1p1748	pqqE	Pyrroloquinoline quinone (PQQ) biosynthesis protein E	402.3605595	522.9491033	213.2696072	80.60232352	108.2675296	-1.787628884	8.052033571	13.0150489	0.000308998	0.031981262
MexAM1_META1p1749	pqqCD	bifunctional coenzyme pyrroloquinoline quinone (PQQ) biosynthesis protein pyrroloquinoline-quinone synthase/PQQ synthesis protein D	636.3601861	826.4205124	286.925185	106.2291592	145.9052106	-2.025465545	8.644847197	15.83027221	6.93E-05	0.010664577
MexAM1_META1p1750	pqqB	Pyrroloquinoline quinone (PQQ) biosynthesis protein B	376.0396887	661.3975669	118.6541624	140.6605905	212.5585595	-1.721290925	8.237553697	13.40579497	0.000250848	0.028009106
MexAM1_META1p1751	pqqA	Coenzyme PQQ synthesis protein A (Pyrroloquinoline quinone biosynthesis protein A) (Coenzyme PQQ synthesis protein D)	175.0092689	1784.478233	59.12971896	1638.904653	2008.508127	0.334662485	10.14638662	0.107301154	0.743237905	0.964664637
MexAM1_META1p1752	mxbM	two-component transcriptional regulator, response regulator	148.879129	157.1176548	74.76080622	49.07798265	51.82980048	-1.386169062	6.589199195	9.451717815	0.002109514	0.117412198
MexAM1_META1p1753	mxbD	two-component transcriptional regulator, sensor kinase	363.451446	286.813832	104.4835555	71.18668338	66.93899539	-2.007815552	7.479887919	20.28777744	6.66E-06	0.001333163
MexAM1_META1p1754		Conserved hypothetical protein	39.42681179	66.94793151	42.82760018	24.24735645	43.80914825	-0.525244834	5.440771092	1.094633975	0.295446746	0.832712636
MexAM1_META1p1755	fhcC	formyltransferase/hydrolase complex Fhc subunit C	102.3952721	49.97273116	112.6938235	206.2460327	91.17384336	0.8434257	6.814922479	2.446609252	0.117779042	0.649841532
MexAM1_META1p1756	fhcD	formyltransferase/hydrolase complex Fhc subunit D	468.871166	418.6627894	684.3732092	424.8796038	441.6319953	0.220174048	8.929797048	0.219132383	0.639701796	0.940286454
MexAM1_META1p1757	fhcA	formyltransferase/hydrolase complex Fhc subunit A	847.1723788	736.1096233	1147.977047	449.599131	469.2870839	-0.200523562	9.511703512	0.13490246	0.713402189	0.952101676
MexAM1_META1p1758	fhcB	Formyltransferase/hydrolase complex Fhc subunit B	226.1796577	177.2337965	190.1387558	404.1318658	469.7230706	0.814307638	8.197786198	2.625806511	0.10513907	0.646430877
MexAM1_META1p1760	mptG	ribofuranosylaminobenzene 5'-phosphate (RFAP) synthase	39.89001552	20.5396395	33.11737931	77.01012256	52.76942703	0.845884228	5.485129525	2.353150662	0.125030081	0.658850216
MexAM1_META1p1761	mtdB	NAD(P)-dependent methylene tetrahydromethanopterin dehydrogenase	588.8954272	506.6091496	786.1331661	539.7559684	719.5960797	0.315853124	9.295133846	0.439811551	0.507213426	0.911690854
MexAM1_META1p1762		tetrahydromethanopterin C1 transfer protein	64.68503883	32.78578195	73.18190852	142.493724	88.53537201	1.057038233	6.330076282	3.926416152	0.04753314	0.526849169
MexAM1_META1p1763	mch	N(5),N(10)-methenyltetrahydromethanopterin cyclohydrolase (methenyl-H4MPT cyclohydrolase)	431.4879001	309.3650857	560.5481569	238.2240278	215.5352965	-0.131931756	8.455258904	0.065417033	0.798130341	0.971290696
MexAM1_META1p1764		tetrahydromethanopterin synthesis protein	113.648398	78.80586771	168.034188	120.153567	136.0654414	0.555189373	6.946869777	1.40729941	0.235505224	0.791759616
MexAM1_META1p1765		etrahydromethanopterin-linked formaldehyde oxidation protein	6.893561425	2.470403377	5.762976615	31.91318736	13.04201651	1.851855478	3.610569609	6.603758428	0.010176374	0.275486457
MexAM1_META1p1766	fae	formaldehyde-activating enzyme	47710.88357	67910.2595	69333.5822	14126.06177	38756.94167	-0.50492811	15.53768773	0.301191816	0.583136222	0.926716218
MexAM1_META1p1767		tetrahydromethanopterin-linked formaldehyde oxidation protein	12.01604976	7.164169792	8.841827135	15.21130456	9.869837277	0.238428526	3.418562369	0.217838519	0.640691817	0.941050335
MexAM1_META1p1768		tetrahydromethanopterin synthesis protein	72.3960186	50.18448002	76.89231812	76.65830907	68.63032318	0.27283916	6.1083822	0.326274857	0.567860864	0.920633575
MexAM1_META1p1770		conserved MxaE-like hypothetical protein	245.7159563	344.1271904	336.77888	80.27828477	263.741897	-0.378213339	7.989168439	0.46706654	0.494339802	0.908762808
MexAM1_META1p1771		conserved exported mxaD-like hypothetical protein	2722.493559	2765.969495	3146.822066	781.4703565	1745.390142	-0.537099719	11.12435882	0.692289379	0.405386768	0.880421159
MexAM1_META1p1772		Conserved hypothetical protein	158.4974182	149.2829469	175.8102592	150.4095277	153.1816786	0.054275255	7.298815713	0.015347407	0.901406604	0.986051838
MexAM1_META1p1773		tetrahydromethanopterin synthesis protein	70.1344945	52.30196863	75.9449795	58.40104029	56.17463364	0.052490596	5.968175332	0.012107605	0.912381965	0.988970468
MexAM1_META1p1774		tetrahydromethanopterin synthesis protein	204.5998132	210.9018654	197.5201026	156.6958793	191.7665033	-0.191017116	7.587282859	0.196369667	0.657667243	0.946015269
MexAM1_META1p1775		tetrahydromethanopterin synthesis protein	28.44615861	20.04555883	18.19679602	46.02276019	31.81199646	0.401753718	4.858570678	0.575506019	0.448079229	0.899334831
MexAM1_META1p1776		tetrahydromethanopterin synthesis protein	20.35371694	15.14004355	14.60480375	35.20912432	29.12090603	0.569396167	4.523728188	1.182250396	0.276898335	0.820832383
MexAM1_META1p1777		conserved hypothetical protein; putative exported protein	30.87116638	60.06609353	32.80159977	33.55189759	37.46478979	-0.393373482	5.283878584	0.633088051	0.426224854	0.889675808
MexAM1_META1p1778		conserved hypothetical protein; putative exported protein	36.04814927	32.64461605	69.94516823	33.06121035	32.78920807	0.397011931	5.353002007	0.571728639	0.449572818	0.899895174
MexAM1_META1p1779		conserved hypothetical protein; putative exported protein	120.296734	160.2233047	239.7556161	99.61876879	88.53537201	0.023831487	7.145956315	0.002032389	0.964041928	0.997982531
MexAM1_META1p1780		conserved hypothetical protein; putative exported protein	61.63334365	157.1176548	131.7984857	47.22633267	75.17012397	-0.368713087	6.562655141	0.438211067	0.507987163	0.911690854
MexAM1_META1p1781		conserved hypothetical protein; putative exported protein	9.700031096	12.14026802	18.86782755	14.13734758	9.62929288	0.377961534	3.688496206	0.557502381	0.455268325	0.902448003
MexAM1_META1p1782		putative ABC transporter, ATPase	27.43800931	37.65600575	51.70889976	43.50451622	30.73706369	0.366867789	5.256150061	0.542120136	0.461555399	0.903680754
MexAM1_META1p1783		conserved hypothetical protein; putative membrane protein	80.18874021	102.5217401	137.4825175	50.85556663	86.4681936	0.003412954	6.515212599	4.46E-05	0.994669964	0.999612141
MexAM1_META1p1784		conserved hypothetical protein; putative exported protein	64.19458782	74.32385016	126.3512887	57.1974678	62.45133899	0.242991631	6.26436109	0.226276604	0.634298521	0.939475455
MexAM1_META1p1785		putative TonB-dependent receptor:IMP dehydrogenase/GMP reductase precursor	1257.216671	1356.180871	2406.91113	783.340523	674.7646178	-0.020458098	10.3394082	0.001058018	0.974051634	0.998598784
MexAM1_META1p1786		conserved hypothetical protein; putative exported protein	441.3514149	595.9671689	2400.713957	687.4343124	2544.005056	1.855859779	10.38147795	7.744599059	0.005387342	0.200870896
MexAM1_META1p1787		hypothetical protein; putative exported protein	36.511353	37.65600575	180.3495901	30.79293912	43.58363788	1.194322469	6.037239869	2.978744026	0.084364716	0.60011218
MexAM1_META1p1788		putative glycosyl transferase	329.6920682	470.4353859	358.8045029	291.6256132	348.5939329	-0.264677768	8.491190228	0.357218662	0.550054992	0.918423824
MexAM1_META1p1789		glycosyl transferase	165.5817106	177.3749624	128.2854383	100.6834675	98.17969891	-0.653230336	7.066132359	2.14203235	0.143311922	0.685339074
MexAM1_META1p1790		putative polysaccharide export protein	179.5595644	103.8628162	24.55185928	123.6068942	133.3367659	-0.594317205	6.821138765	0.927064283	0.335626933	0.856619251
MexAM1_META1p1791		putative succinoglycan biosynthesis transport protein exoP	255.3069982	263.5920403	135.9036198	232.2617149	249.9105941	-0.332420843	7.829399214	0.534454638	0.464740035	0.903680754
MexAM1_META1p1792		hypothetical protein; putative exported protein	21.11664073	41.36161082	23.13085134	5.916021678	55.34024526	-0.150657527	4.87837303	0.045681144	0.830756463	0.978043459
MexAM1_META1p1793		UPF0133 protein	111.9863141	140.7424095	147.5479903	49.84641739	101.8104159	-0.341828208	6.785893627	0.439991459	0.507126578	0.911690854
MexAM1_META1p1794	dnaX	DNA polymerase III, tau and gamma subunits	264.489331	232.4296663	170.2051723	295.8566334	437.8734891	0.278395977	8.130694127	0.322112144	0.57034108	0.920860006
MexAM1_META1p1795		hypothetical protein; putative exported protein	22.86046654	16.90461739	19.34149686	32.02428636	24.43029029	0.346291213	4.535443097	0.499541568	0.479701623	0.906119836
MexAM1_META1p1796		conserved hypothetical protein; putative exported protein	51.90606528	124.6847876	271.2940978	72.51061312	90.45221017	0.71287206	6.931802168	1.302604745	0.253737985	0.805251869
MexAM1_META1p1797		island insertion determinant, chelatase family	22.83321927	10.7991919	14.88111085	24.3491972	10.55388541	-0.019430313	4.064645554	0.001294569	0.971298209	0.998598784
MexAM1_META1p1798		putative glutathione S-transferase	112.9672161	156.6588656	119.6409734	63.43752823	109.3349453	-0.468099727	6.812356156	0.966743194	0.325493762	0.851136904
MexAM1_META1p1799		conserved hypothetical protein	73.43141518	68.60663092	56.2877031	64.77997446	61.45909336	-0.22300515	6.021111115	0.228675375	0.632507762	0.938342451
MexAM1_META1p1800		putative sensor and regulator, histidine kinase and CheY-like receiver domains	78.52665623	75.55905185	52.41940373	58.78988678	51.86738554	-0.50307128	5.987442877	1.192354286	0.274855183	0.820832383
MexAM1_META1p1801		hypothetical protein; putative exported protein	307.7580091	234.5824463	218.0063003	180.4618068	142.2820106	-0.589372451	7.758931062	1.756760948	0.18502904	0.747013051
MexAM1_META1p1802		transglutaminase family protein cysteine peptidase precursor	9.618289261	20.15143326	25.93339477	21.89576098	19.54423223	0.593531044	4.28180645	1.351294616	0.245051918	0.794471722
MexAM1_META1p1803		thioesterase/thiol ester dehydrase-isomerase domain protein	24.90401242	28.65667917	25.89392232	61.71549375	47.31959304	0.748944959	5.240922191	2.009258477	0.156341718	0.706425261
MexAM1_META1p1804		alpha/beta hydrolase protein precursor	45.42121303	24.88049115	32.60423756	40.24561226	26.2569243	-0.089854835	5.083970025	0.031512373	0.859102119	0.981099947
MexAM1_META1p1805		conserved hypothetical protein, putative soluble lytic transglycosylase (SLT) domain protein	38.44590977	18.98681452	32.24898558	37.64404404	21.35583222	0.082276009	4.895821138	0.02545728	0.873232908	0.981962259
MexAM1_META1p1806		putative molybdopterin oxidoreductase	518.8699218	1270.387291	392.0008271	62.37282949	74.75668829	-2.342964125	8.856521551	10.96528073	0.000928349	0.070542759
MexAM1_META1p1807	yejF	oligopeptide transport protein (ABC superfamily, atp_bind)	117.8989735	108.0977935	103.9704137	64.48371046	62.75201949	-0.552628257	6.514318405	1.421844729	0.233100008	0.79011821
MexAM1_META1p1808	deoB	phosphopentomutase	46.18413682	33.6327774	34.73574946	45.68946319	32.76665704	-0.080919471	5.272099038	0.028021889	0.867057373	0.981099947
MexAM1_META1p1809		putative ATP-binding protein with two ATPase domains, ABC transporter related	602.6280555	552.0645717	654.9662395	364.3954573	500.4225493	-0.188671875	9.063086325	0.158068928	0.690940666	0.949367046
MexAM1_META1p1810		conserved hypothetical protein	7.438506992	8.328788527	7.38134676	3.221870961	5.48741905	-0.561211511	2.664740971	1.087532513	0.297018572	0.834738991
MexAM1_META1p1811		putative DNA/RNA non-specific endonuclease	13.40566095	7.093586838	8.841827135	16.3130363	14.08688123	0.353025776	3.589956989	0.454438662	0.500234606	0.910731483
MexAM1_META1p1812		hypothetical protein; putative exported protein	1.416858475	2.54098633	0.907866179	1.944232476	2.059661397	-0.255766818	0.869489419	0.138733838	0.709543007	0.951222258
MexAM1_META1p1813	dxs	1-deoxy-D-xylulose 5-phosphate synthase; flavoprotein, thiamin-binding	748.1012747	602.8842983	732.5690616	623.7838444	513.4645658	-0.116117356	9.331292778	0.060101862	0.806335016	0.972364223
MexAM1_META1p1814		putative dihydroflavonol-4-reductase (Dihydrokaempferol 4-reductase)	191.9843233	160.9644257	176.0076214	144.7805117	151.4602828	-0.165000492	7.366775516	0.143634712	0.704694024	0.951222258
MexAM1_META1p1815		putative phytoene synthase	91.49636073	57.03102652	93.23390934	58.66952954	64.00736056	-0.045825619	6.18760284	0.008758265	0.925438347	0.990433749
MexAM1_META1p1816		putative phytoene synthase	96.04665622	55.61936745	88.33932646	81.25040101	68.54011903	0.065565445	6.28513499	0.018665593	0.891329521	0.984352476
MexAM1_META1p1817		putative oxidoreductase, putative amine oxidase	170.0502642	97.82797371	143.0086594	162.35267	172.838666	0.251055835	7.221854319	0.29256581	0.588580972	0.926716218
MexAM1_META1p1818	shc	squalene-hopene-cyclase	891.9669044	812.550962	1198.185994	622.2840079	744.3120165	0.004461997	9.737825863	7.58E-05	0.993054715	0.999554224
MexAM1_META1p1819		conserved hypothetical protein; putative spermidine synthase (fragment)	58.39091753	52.12551125	55.26141959	72.70503636	86.06227493	0.368888518	6.022075276	0.57840461	0.446938343	0.899281466
MexAM1_META1p1820	rkpG	acyltransferase (wcbT-like, rkpG-like)	511.8673713	356.9732879	522.6940845	261.0270973	316.9999298	-0.243822017	8.621648617	0.259376426	0.610548883	0.935297856
MexAM1_META1p1821		putative fatty acid synthase multidomain protein (rkpA-like; wcbR-like)	1396.17779	1116.304703	1329.787118	1103.111216	919.9695622	-0.168700129	10.19607818	0.106090723	0.744639458	0.964664637
MexAM1_META1p1822	ugdH	UDP-glucose-6-dehydrogenase	372.252317	409.6987543	380.2380392	223.3275038	246.4151834	-0.464752486	8.350312657	1.062990341	0.302534147	0.841529851
MexAM1_META1p1823		putative glycosyl transferase	99.75228608	89.71093405	96.07592521	100.553852	110.5000822	0.112020924	6.634639827	0.064014167	0.800260322	0.971618241
MexAM1_META1p1824		hypothetical protein	279.366345	343.9154415	276.7807673	133.5409964	260.5471667	-0.478914007	8.015761249	1.057523748	0.303780641	0.841529851
MexAM1_META1p1825		Hypothetical protein	146.9445722	132.5547869	113.0490755	47.03190943	219.8876466	-0.14184724	7.04370428	0.060403362	0.805859542	0.972330454
MexAM1_META1p1826		Hypothetical protein	65.36622079	42.10273183	43.45915927	55.60504882	35.36754333	-0.262123285	5.597199426	0.285008608	0.593437032	0.928192419
MexAM1_META1p1827		Hypothetical protein	105.2017417	82.26443244	69.62938869	49.1242739	73.90726588	-0.545705191	6.248486958	1.348314289	0.245573031	0.794471722
MexAM1_META1p1828		Hypothetical protein	13.67813374	8.469954434	15.86792191	16.6648498	15.01899077	0.516345601	3.806886468	1.107128411	0.292707021	0.832516289
MexAM1_META1p1829		Hypothetical protein	18.6371384	29.92717233	16.9731503	26.32120443	25.03165128	-0.090828643	4.550093207	0.034294435	0.85308192	0.981099947
MexAM1_META1p1830		conserved hypothetical protein	5.340466559	8.081748189	5.407724632	8.286133649	8.802421517	0.164806926	2.857707554	0.100788496	0.750885453	0.964769475
MexAM1_META1p1831		Hypothetical protein	152.1760496	145.7537992	200.9147327	81.01894476	143.8004472	-0.070289581	7.177038041	0.020312115	0.886668827	0.984352476
MexAM1_META1p1832	fixJ	Transcriptional regulatory protein fixJ	379.7180712	378.9245865	521.8651632	183.1189245	368.4087776	-0.084403254	8.517196616	0.028194293	0.866652854	0.981099947
MexAM1_META1p1833		PAS/PAC sensor signal transduction histidine kinase (fragment)	815.5382886	796.5286316	1026.638759	552.1342485	799.223792	-0.024165108	9.640257393	0.002322156	0.961565817	0.997445036
MexAM1_META1p1834		Hypothetical protein	9.863514766	12.31672541	5.762976615	7.40659991	10.2456879	-0.502773272	3.194037646	1.013961367	0.313955685	0.848762963
MexAM1_META1p1835		Hypothetical protein	61.8240746	79.40582282	147.1927383	65.70579945	107.33542	0.595806417	6.528113925	1.429822406	0.231793424	0.78771608
MexAM1_META1p1836		conserved hypothetical protein	4.495800929	3.458564727	4.46038601	2.860799215	4.916126107	0.03385056	2.023161975	0.003656317	0.951783309	0.994872924
MexAM1_META1p1837		hypothetical protein	6.757325033	7.340627176	9.670748429	5.082779188	9.012897864	0.166108223	2.922867507	0.102997669	0.748261545	0.964769475
MexAM1_META1p1838		conserved hypothetical protein	353.751415	651.7629937	425.789238	328.6400962	411.9172453	-0.370898184	8.762766213	0.629431882	0.42756378	0.889675808
MexAM1_META1p1839		conserved hypothetical protein	156.617356	204.3376507	189.1914172	97.31346456	131.6304041	-0.373068173	7.283446034	0.637172087	0.424736685	0.889675808
MexAM1_META1p1840		conserved hypothetical protein	31.87931568	66.20681049	35.88045029	43.79152197	54.3931017	-0.133428067	5.538142006	0.067582608	0.794889575	0.970724291
MexAM1_META1p1841		conserved hypothetical protein	289.5840744	385.1711779	346.8443528	94.1471431	163.5100537	-0.743874255	7.99872607	1.938854102	0.163793008	0.717340935
MexAM1_META1p1842		hypothetical protein	6.621088642	10.55215157	7.105039662	3.536651457	5.67534436	-0.66244567	2.736472731	1.540747155	0.214506627	0.773083475
MexAM1_META1p1843		Hypothetical protein	33.05094865	68.81837978	47.09062398	11.07286687	29.02318486	-0.810719683	5.23782348	1.807598233	0.178796613	0.741752639
MexAM1_META1p1844		Hypothetical protein	37.38326591	54.59591462	54.74827784	19.60897326	35.42767943	-0.330677961	5.333006933	0.378382731	0.538470045	0.918423824
MexAM1_META1p1845		conserved hypothetical protein	94.71153958	156.8706144	299.7932013	66.54830019	89.136733	0.270997739	7.142791924	0.192705298	0.660674495	0.946015269
MexAM1_META1p1846		hypothetical protein; putative exported protein	132.2582892	223.8538374	822.1715062	44.80992945	75.11750488	0.818420384	8.019343428	0.844684333	0.358060477	0.866089833
MexAM1_META1p1847		conserved hypothetical protein	147.8709797	215.0662597	320.4372888	65.23362871	111.1239943	-0.132405691	7.425039649	0.048982889	0.824842669	0.977923556
MexAM1_META1p1849		conserved hypothetical protein	838.6167334	1272.610654	1513.649755	438.8688194	555.1238485	-0.336775458	9.851267258	0.315398798	0.574386009	0.924562946
MexAM1_META1p1850	glgB	1,4-alpha-glucan branching enzyme, glycogen synthesis	252.8819905	313.9176862	279.3070036	115.1633703	198.4566443	-0.520152298	7.857400268	1.183252129	0.27669492	0.820832383
MexAM1_META1p1851	glgA	glycogen synthase	81.90531875	137.7779255	68.32679808	50.80927538	74.53869493	-0.766716674	6.369004351	2.57840061	0.108331072	0.646910151
MexAM1_META1p1852		Hypothetical protein	21.19838256	24.84519967	53.72199433	23.83073521	24.4979434	0.561726446	4.88693347	1.114723943	0.291057369	0.832516289
MexAM1_META1p1854		conserved hypothetical protein	12.86071539	20.50434803	22.06509539	11.34135611	17.21395839	0.015152924	4.069081719	0.000905891	0.975988878	0.998598784
MexAM1_META1p1855	copA	Copper resistance protein A precursor	1132.723856	1544.602065	1085.80795	694.2206095	728.1579568	-0.679139377	10.01829378	1.750777177	0.18577906	0.747013051
MexAM1_META1p1856	copB	Copper resistance protein CopB precursor	733.0062824	1046.145247	730.2401875	174.2310046	413.7062943	-1.017711224	9.274697658	3.150450011	0.075906027	0.584823096
MexAM1_META1p1857		conserved hypothetical protein	416.501897	716.8404769	984.837442	572.7060798	728.5939436	0.427344966	9.417634244	0.69678732	0.403865311	0.879784014
MexAM1_META1p1858		Putative glucoamylase, (glucan 1,4-alpha-glucosidase)	174.4370761	156.9411974	183.823165	120.2461495	124.1058747	-0.21550684	7.246979783	0.227794523	0.633164001	0.938450199
MexAM1_META1p1859		Hypothetical protein	122.3947744	192.1267997	182.5600469	253.2686839	269.1842139	0.579712438	7.672330792	1.583030282	0.208324745	0.769259368
MexAM1_META1p1860		Hypothetical protein	192.6927526	208.2550046	496.4054377	120.227633	190.7592236	0.424639702	7.916467582	0.559380779	0.454509844	0.902205087
MexAM1_META1p1861	tkt	transketolase	28.82762051	33.31515411	56.95873462	39.71789202	35.94635328	0.50806093	5.2839634	1.059964291	0.30322333	0.841529851
MexAM1_META1p1862		putative Transaldolase Phosphoglucose isomerase	46.42936233	48.03169994	39.94611188	60.01197577	51.32616065	0.094975177	5.62082739	0.039218958	0.843015513	0.981099947
MexAM1_META1p1863	gnd	6-phosphogluconate dehydrogenase	27.54699842	27.13914567	34.57785969	19.66452276	19.42396003	-0.156903518	4.680701828	0.101730706	0.749762523	0.964769475
MexAM1_META1p1864	zwf	Glucose-6-phosphate 1-dehydrogenase (G6PD)	49.59004662	49.19631867	48.94582878	40.05118901	34.51060391	-0.263275013	5.474309167	0.309739946	0.577839809	0.924759363
MexAM1_META1p1865		Hydrolase (HAD superfamily)	12.56099532	8.011165235	11.09175636	18.14616978	10.23817088	0.355499823	3.594276736	0.480037869	0.488405164	0.908583449
MexAM1_META1p1866	pgl	6-phosphogluconolactonase	18.6371384	18.5633168	22.34140249	13.07264884	16.5524613	-0.104539498	4.155908258	0.047632351	0.827235599	0.977923556
MexAM1_META1p1867	gntK	gluconate kinase 2 ; gluconate transport, GNT I system	6.185132188	7.164169792	7.026094777	12.09127435	8.125890401	0.446902194	3.034196475	0.769805421	0.380277254	0.874045432
MexAM1_META1p1868		Putative hydrolase	14.57729392	18.38685942	12.67065406	9.137892639	14.72582729	-0.43649474	3.79748393	0.817781544	0.36582959	0.870464196
MexAM1_META1p1869		Hypothetical protein	75.39321922	59.46613842	53.8798841	97.65601981	61.48916141	0.074869596	6.121892589	0.022844542	0.879862038	0.983182355
MexAM1_META1p1870		Hypothetical protein	59.88951784	41.5380682	41.72237179	52.9849641	31.42862883	-0.270584364	5.508970109	0.300506489	0.583565072	0.926716218
MexAM1_META1p1871		Hypothetical protein	3.16068429	2.823318145	1.894677243	6.841846667	4.916126107	0.612600456	2.01855876	0.938224786	0.3327348	0.855355857
MexAM1_META1p1872		Hypothetical protein	46.8380715	59.78376171	55.22194715	39.43088627	23.89658241	-0.432881572	5.49176934	0.716935435	0.397150985	0.878224501
MexAM1_META1p1873		Hypothetical protein	15.47645411	12.91668051	19.30202441	12.4708626	11.16276341	0.00880741	3.833570238	0.00031659	0.985804015	0.99945333
MexAM1_META1p1874		Hypothetical protein	45.72093309	50.6785607	43.41968682	39.02352327	33.57849438	-0.317989992	5.408880875	0.467914226	0.49394829	0.908762808
MexAM1_META1p1887		putative protein-S-isoprenylcysteine methyltransferase	107.1090512	86.67586704	392.079772	50.38339589	92.85013712	0.880557057	7.186905999	1.57565889	0.209387105	0.769259368
MexAM1_META1p1889	actP	cation transporting P-type ATPase	207.8149921	162.4819592	281.9516572	227.1419027	190.9696999	0.333684239	7.742076069	0.552367359	0.457352003	0.903680754
MexAM1_META1p1890		conserved hypothetical protein; putative alpha/beta hydrolase	205.7714462	235.6411906	221.0456784	92.79543862	160.7287591	-0.480729331	7.516978768	1.035141971	0.308954019	0.846036415
MexAM1_META1p1891		putative acetate kinase, propionate kinase	110.3787246	118.5440706	111.5491227	72.91797611	91.89547655	-0.313523545	6.658919154	0.488679157	0.484517094	0.90738837
MexAM1_META1p1893	pta	Phosphate acetyltransferase	68.14544318	74.46501607	66.82684526	60.22491552	57.09922617	-0.216291592	6.030366592	0.214742029	0.643075769	0.941162877
MexAM1_META1p1894		Hypothetical protein	43.07794709	46.58474939	53.20885258	26.71930917	36.12676158	-0.213683526	5.361796489	0.1853222	0.666838766	0.946015269
MexAM1_META1p1906		Putative copper resistance protein CopB	12.39751165	14.22246515	12.63118162	10.35072337	17.38684967	0.016591537	3.748000852	0.001147554	0.972976373	0.998598784
MexAM1_META1p1907		hypothetical protein; putative exported protein	60.97940897	65.99506163	239.9529784	59.89161852	83.93496042	1.010243058	6.673599646	2.878416008	0.089774292	0.6141116
MexAM1_META1p1909		Hypothetical protein	59.86227056	75.59434332	148.3769116	43.99520346	84.28826	0.444808655	6.364323587	0.645348292	0.421780713	0.889034656
MexAM1_META1p1910		Hypothetical protein	40.81642298	50.14918854	173.1261331	27.07112267	54.99446269	0.902522652	6.111405304	1.791197458	0.180780333	0.743810473
MexAM1_META1p1911		multicopper oxidase, putative manganese-oxidizing multicopper oxidase	149.1243545	158.4234394	297.8590516	78.43589304	98.5329985	0.041195094	7.289058913	0.005202929	0.94249739	0.99250967
MexAM1_META1p1912		hypothetical protein; putative exported protein	148.197947	241.1113696	204.8619769	58.42881504	162.8109715	-0.45489322	7.349067464	0.706696147	0.400542798	0.878354976
MexAM1_META1p1915		Hypothetical protein	73.24068423	66.52443378	62.48487658	41.77322349	49.20636315	-0.450555927	5.873699796	0.896032422	0.343847797	0.861487127
MexAM1_META1p1916		putative ParA-like protein (chromosome partitioning)	164.4645722	167.4933489	151.0215653	119.227742	169.3357383	-0.179834473	7.269859788	0.16509881	0.6845049	0.947146317
MexAM1_META1p1917		Hypothetical protein	6.430357693	5.75251072	4.61827578	7.721380406	8.802421517	0.214560269	2.754295222	0.166262128	0.683455365	0.947146317
MexAM1_META1p1918		adenine-specific DNA methyltransferase	3.106189733	2.964484052	2.684126094	19.22938502	9.862320265	1.806244774	2.958195797	6.467668727	0.010985455	0.283028684
MexAM1_META1p1923		Hypothetical protein	32.91471226	65.21864914	48.66952168	29.20052014	35.29989022	-0.379766869	5.400241525	0.564158193	0.452589678	0.900835967
MexAM1_META1p1924		putative Integrase	46.42936233	52.44313454	74.64238889	40.14377151	32.28556824	-0.013075976	5.619173486	0.000637002	0.979864406	0.998598784
MexAM1_META1p1925	oxlT	putative oxalate/formate antiporter	301.4366405	557.5347506	323.9108637	152.9462881	176.1912536	-0.980580703	8.240004666	3.971236312	0.046283779	0.519990923
MexAM1_META1p1926	eutB	ethanolamine ammonia-lyase, heavy chain	75.22973555	94.05178569	62.76118368	55.16991108	68.07406427	-0.448984705	6.15103714	0.931499273	0.334473643	0.855859027
MexAM1_META1p1927		putative ethanolamine ammonia-lyase light chain (eutC-like)	4.877262827	4.023228356	2.565708767	9.628579883	4.660547686	0.341803454	2.394824313	0.302941606	0.582044148	0.926301967
MexAM1_META1p1928		putative dihydroxyacid dehydratase (ilvD-like)	467.1818348	311.164951	296.3196263	184.8687337	163.3221283	-0.857400977	8.152476533	3.453207988	0.063129131	0.561437747
MexAM1_META1p1929		hypothetical protein	127.4900154	49.69039935	79.53697177	89.33285316	67.4877373	-0.169415858	6.3705759	0.108808581	0.741504647	0.964664637
MexAM1_META1p1930	xthA	Exodeoxyribonuclease III (Exonuclease III) (EXO III) (AP endonuclease VI)	77.46401238	112.1563133	78.11596384	51.19812188	59.15137055	-0.59410676	6.240123933	1.564695997	0.210978958	0.769380196
MexAM1_META1p1931		conserved hypothetical protein; putative membrane protein	4.305069981	2.611569284	2.447291439	5.703081931	5.284459715	0.378039704	2.061377606	0.39776767	0.528244383	0.916488737
MexAM1_META1p1932		putative Propionate-CoA ligase (Propionyl-CoA synthetase) (prpE-like)	93.13119744	84.02900628	94.02335819	50.55004438	42.39594992	-0.508050145	6.185514978	1.017906728	0.313016054	0.848762963
MexAM1_META1p1933		conserved hypothetical protein	1829.790978	2321.261596	1912.55826	834.9922991	1176.517678	-0.666114191	10.65729611	1.364141376	0.242821032	0.794362211
MexAM1_META1p1934		conserved hypothetical protein	66.04740275	97.65151633	60.66914422	164.1950617	172.1696519	0.693703824	6.810937703	1.639778248	0.200355896	0.759347058
MexAM1_META1p1935		hypothetical protein	16.53909796	22.86887697	302.5562723	16.82224005	27.11386372	2.550823816	6.266481592	6.804639833	0.009092129	0.263671747
MexAM1_META1p1936	purE	phosphoribosylaminoimidazole carboxylase carboxylase, catalytic subunit	77.89996883	85.79358012	86.83937365	215.2635681	157.646784	0.905184477	6.963663988	3.112935054	0.077672874	0.587012428
MexAM1_META1p1937	purK	phosphoribosylaminoimidazole carboxylase carboxylase, CO(2)-fixing subunit	55.47545874	44.36138635	60.35336468	80.14866927	54.48330585	0.380753343	5.883158331	0.610608363	0.434558843	0.894487891
MexAM1_META1p1938		conserved hypothetical protein; putative exported protein	503.1754895	348.2210017	338.5946123	268.5170215	255.3303601	-0.566465252	8.421064366	1.63438452	0.201097679	0.759347058
MexAM1_META1p1939		Hypothetical protein	130.4327215	192.7267549	203.085717	82.176226	124.910195	-0.241286221	7.195981788	0.232540094	0.62964675	0.936745835
MexAM1_META1p1940	glpX	fructose 1,6-bisphosphatase II	164.9550232	135.3075221	167.3631565	118.6166976	131.3447576	-0.110230916	7.165130155	0.05976309	0.806870779	0.972619535
MexAM1_META1p1941	hom	Homoserine dehydrogenase	402.3605595	309.8591664	347.6338017	271.1833974	261.8626439	-0.278767705	8.315519869	0.400874552	0.526637947	0.915483289
MexAM1_META1p1942		conserved hypothetical protein; putative exported protein	84.08510102	35.29147681	44.76174987	60.74337751	56.50538219	-0.14434531	5.815966105	0.077232839	0.781083007	0.969971306
MexAM1_META1p1943		hypothetical protein; putative exported protein	63.73138408	80.07636088	83.76052313	53.40158535	61.04565767	-0.122464416	6.095772771	0.064729767	0.799170751	0.971334686
MexAM1_META1p1944		conserved hypothetical protein	8.364914457	6.034842534	47.99849016	17.29441079	13.80875177	1.869330091	4.22127493	9.042152327	0.002638249	0.137375718
MexAM1_META1p1945	yeiM	putative sodium/proton nucleoside transporter	15.53094867	12.88138904	14.68374863	24.46955445	20.50640982	0.486378845	4.145738115	0.995431483	0.318418486	0.850562779
MexAM1_META1p1946		conserved hypothetical protein	29.56329702	28.86842803	23.80188287	15.39646956	17.50712187	-0.629747431	4.523923433	1.795612037	0.180243885	0.743134643
MexAM1_META1p1948		putative glycosyl transferase	21.63433902	17.39869807	17.76259915	60.96557551	36.46502714	0.977211429	4.953855923	2.906290005	0.088234634	0.61122154
MexAM1_META1p1949		putative DNA topoisomerase I	38.88186622	53.78421066	294.3854767	38.66245153	42.50118809	1.433430823	6.546856064	3.474622967	0.062316922	0.558341017
MexAM1_META1p1950		conserved hypothetical protein	22.42451009	23.75116389	20.76250479	34.40365658	34.17985537	0.368469457	4.764947599	0.573985762	0.448679413	0.899334831
MexAM1_META1p1951		protein of unknown function	0.980902021	0.952869874	0.710503966	1.870166477	2.179933595	0.730132518	0.534977867	0.951382124	0.329367739	0.853892075
MexAM1_META1p1952		Putative cytochrome bd-quinol oxidase subunit I	95.99216166	111.6622326	159.7055026	56.14202732	80.7702982	-0.071111925	6.655428489	0.019044434	0.890239176	0.984352476
MexAM1_META1p1953		putative Response regulator, CheY- like and LuxR domain	11.63458786	15.24591798	9.473386216	14.28547958	10.05024557	-0.252229724	3.605199127	0.268869592	0.604091069	0.932213915
MexAM1_META1p1954		hypothetical protein	73.73113524	95.21640443	58.6955221	58.69730428	48.3268727	-0.612849919	6.06448254	1.709724002	0.191021184	0.748374168
MexAM1_META1p1955		hypothetical protein; putative exported protein	8.582892684	7.905290805	102.036264	5.869730428	6.968270492	2.213887266	4.704508568	5.029999537	0.024911905	0.410841116
MexAM1_META1p1956		hypothetical protein; putative exported protein	2.479502331	1.235201688	28.06490666	8.971244141	2.533233178	2.819792939	3.097517039	10.9794152	0.000921295	0.070542759
MexAM1_META1p1957	ftr	Iron permease FTR1	265.9606841	252.0517274	311.8717687	205.6072135	212.0098176	-0.091221831	7.962857813	0.042771712	0.836155723	0.980551437
MexAM1_META1p1958		putative phosphotyrosine protein phosphatase	45.96615859	44.82017555	39.3145528	30.46890038	47.30455901	-0.217904577	5.378404069	0.208977698	0.647569856	0.943534429
MexAM1_META1p1959		Hypothetical protein	26.97480558	31.93878651	23.40715844	45.5413312	54.64868012	0.485114497	5.19416063	0.851426209	0.356149183	0.865547552
MexAM1_META1p1960		conserved hypothetical protein	102.9129704	90.09914029	94.61544483	75.91764907	84.5288044	-0.182998925	6.485856069	0.163732629	0.68574297	0.947146317
MexAM1_META1p1961	hisD	bifunctional HisD: L-histidinal:NAD+ dehydrogenase ; L-histidinol:NAD+ dehydrogenase	130.8141834	98.74555211	139.1798325	107.4605064	99.52524413	0.007344868	6.847422916	0.000260636	0.987119342	0.99945333
MexAM1_META1p1962		conserved hypothetical protein	109.3160808	78.55882738	108.5886895	78.73215704	101.9081371	0.037239328	6.576562989	0.006608129	0.935211007	0.991010005
MexAM1_META1p1963		hypothetical protein	71.22438563	84.84071025	154.4951402	59.35464003	57.3021855	0.211331644	6.415941019	0.150258953	0.698288016	0.950512003
MexAM1_META1p1964	murA	UDP-N-acetylglucosamine 1-carboxyvinyltransferase	226.7518505	182.9863073	485.3531538	137.8645991	114.3487926	0.262795501	7.841564202	0.19552433	0.658357994	0.946015269
MexAM1_META1p1965		Hypothetical protein	12.99695178	3.705605065	4.973527763	10.23036613	4.51772445	-0.344677247	2.876164718	0.31356264	0.575502191	0.924593863
MexAM1_META1p1966		conserved hypothetical protein	5.749175734	3.529147681	2.92096075	16.5537508	16.65018246	1.37833094	3.213737105	4.007782882	0.045290671	0.519990923
MexAM1_META1p1967		protein of unknown function	0.953654743	0.741121013	0.276307098	1.60167723	2.277654756	0.727003181	0.3813734	0.722969011	0.395171743	0.878224501
MexAM1_META1p1968	hemA	5-aminolevulinic acid synthase (ALAS)	415.9297042	352.1383556	478.5244212	316.4932724	324.1861936	-0.041902239	8.560145118	0.008622189	0.926018166	0.990433749
MexAM1_META1p1969		hypothetical protein	34.14083979	36.24434668	29.52538704	29.19126189	36.89349684	-0.142731476	5.054489509	0.091922452	0.761747236	0.965527304
MexAM1_META1p1970		hypothetical protein; putative exported protein	8.255925343	16.65757705	14.32849665	13.90589133	14.90623558	0.208258672	3.769844003	0.172310675	0.67806635	0.946809662
MexAM1_META1p1971	yjdM	Alkylphosphonate uptake protein	18.33741834	8.505245911	21.74931585	70.94596889	39.82513168	1.71855353	5.002127363	7.813009954	0.005187144	0.195839139
MexAM1_META1p1972		Beta-lactamase-like protein	12.56099532	8.893452156	10.1049453	7.776929905	10.59147047	-0.177924729	3.323030735	0.135785106	0.712507671	0.951542503
MexAM1_META1p1973		conserved hypothetical protein with putative DNA-binding domain	25.47620527	20.50434803	27.55176491	23.75666921	21.23556002	0.071958921	4.568254115	0.023375502	0.878484635	0.983182355
MexAM1_META1p1974	aroG	2-dehydro-3-deoxyphosphoheptonate aldolase	670.3920368	653.8451908	748.8317079	542.2001464	578.8776077	-0.087193792	9.319292828	0.034460572	0.852730543	0.981099947
MexAM1_META1p1975		hypothetical protein	53.73163293	52.44313454	34.4989148	96.42467258	93.36881098	0.494592032	6.049160759	0.814791804	0.366707334	0.870464196
MexAM1_META1p1976		hypothetical protein	87.89971999	117.2735774	142.258683	55.60504882	72.02801279	-0.190001159	6.569289748	0.138859116	0.70941785	0.951222258
MexAM1_META1p1977		conserved hypothetical protein	46.97430789	48.63165504	43.85388369	100.8778908	86.97183343	0.692683054	6.035198407	1.753073812	0.185490778	0.747013051
MexAM1_META1p1978	gmk	Guanylate kinase (GMP kinase)	137.3807775	148.6829918	168.4289124	119.4221653	130.4276821	-0.037008699	7.13822686	0.006750908	0.934516373	0.99079862
MexAM1_META1p1979		putative ABC transporter, fused ATPase and transmembrane permease domains	80.05250382	83.74667447	127.4959895	88.75884167	104.9750781	0.386498917	6.600291807	0.721038245	0.395803557	0.878224501
MexAM1_META1p1980		conserved hypothetical protein, ErfK/YbiS/YcfS/YnhG family	34.41331257	51.31380728	148.4953289	26.37675393	24.44532431	0.631380175	5.829879809	0.773726417	0.379066718	0.874045432
MexAM1_META1p1981		Putative cob(II)yrinic acid a,c-diamide reductase	22.17928459	16.76345148	16.53895344	33.95926059	18.90528618	0.249561638	4.44279634	0.242025082	0.622747304	0.936697995
MexAM1_META1p1983		conserved hypothetical protein	80.8426749	81.80564324	87.51040517	103.405393	68.70549331	0.089660707	6.400619183	0.036796202	0.847880571	0.981099947
MexAM1_META1p1984		putative Catecholate siderophore receptor fiu precursor (TonB-dependent receptor fiu)	186.5621149	171.269537	255.5051207	94.3508246	99.13435949	-0.258012115	7.333637941	0.245769864	0.620069523	0.936697995
MexAM1_META1p1985	eda	multifunctional: 2-keto-3-deoxygluconate 6-phosphate aldolase; 2-keto-4-hydroxyglutarate aldolase; oxaloacetate decarboxylase	39.69928457	17.99865317	34.41996992	20.62738075	14.50031691	-0.317728245	4.668150444	0.340593077	0.559487086	0.918423824
MexAM1_META1p1986	edd	6-phosphogluconate dehydratase	110.1879937	105.3450583	136.100982	88.05521468	72.8248161	-0.122959599	6.679244637	0.069077104	0.792685284	0.970724291
MexAM1_META1p1987		Hsp33-like chaperonin	117.1360497	73.22981438	124.6145012	103.8960802	89.79071308	0.156333366	6.66894061	0.114046453	0.735583513	0.963801397
MexAM1_META1p1988		Putative outer membrane porin (OMPA-like)	113.3759253	95.03994704	91.65501164	114.4782599	122.0236622	0.070108101	6.746461042	0.024369368	0.87594875	0.982718283
MexAM1_META1p1989		conserved hypothetical protein; putative exported protein	125.9369206	134.8840244	122.4829893	48.80023516	67.3674651	-0.713798001	6.641545314	2.101304489	0.147173529	0.691842361
MexAM1_META1p1992		hypothetical protein; putative exported protein	384.8678068	230.8768413	335.0420925	295.5511111	269.5901326	-0.037166602	8.244162746	0.006822832	0.934169256	0.99079862
MexAM1_META1p1993		putative metallopeptidase	71.25163291	51.80788795	73.41874317	64.64110071	44.57588351	-0.015842939	5.934214239	0.001055284	0.974085165	0.998598784
MexAM1_META1p1994		conserved hypothetical protein; putative membrane protein	75.22973555	113.2503491	96.23381498	74.63075234	90.55744834	-0.113028607	6.491648516	0.059573026	0.807172068	0.972787377
MexAM1_META1p1995		conserved hypothetical protein	117.1632969	145.5420504	126.0355091	69.14061016	94.03782508	-0.446592357	6.786053533	0.921133515	0.337177524	0.858023178
MexAM1_META1p1996	cstA	carbon starvation protein A precursor	636.0059715	1094.671028	724.7140455	414.8529192	503.3992862	-0.660041052	9.398075452	1.73290735	0.188040028	0.748374168
MexAM1_META1p1997		conserved hypothetical protein ; putative membrane protein	35.77567649	25.02165706	32.24898558	30.62629063	22.58862225	-0.094444168	4.871232567	0.038313643	0.844814684	0.981099947
MexAM1_META1p1998		conserved hypothetical protein; putative exported protein	112.177045	145.0479697	124.2197768	76.40833632	98.48037941	-0.367561738	6.797661116	0.637368836	0.424665189	0.889675808
MexAM1_META1p1999		Conserved hypothetical protein, LemA family	367.8655051	469.9060137	405.9345993	231.1692414	306.5663166	-0.41333211	8.476807716	0.827879571	0.362886391	0.868417058
MexAM1_META1p2000		conserved hypothetical protein; Selenoprotein W-related family	57.11029544	72.91219109	56.48506531	57.52150655	72.7045439	-0.062645	5.986009042	0.017602985	0.894449432	0.984367518
MexAM1_META1p2001		putative Histidine protein kinase of the HWE family	125.092255	138.5896294	107.9966029	128.9118714	103.7498051	-0.215364343	6.917578608	0.233175505	0.629179171	0.936745835
MexAM1_META1p2002	dkgA	2,5-diketo-D-gluconate reductase A	76.0471539	58.19564526	219.94045	82.24103375	90.00118943	0.961139493	6.7176704	3.137325505	0.076519188	0.584823096
MexAM1_META1p2003		putative Regulatory protein, Crp family	83.92161735	112.0504389	718.872124	38.28286328	68.22440451	1.489245964	7.672999065	2.668954111	0.102323246	0.640507241
MexAM1_META1p2004	glgA	glycogen synthase	175.608709	145.4008845	698.0701468	241.5107066	280.76793	1.341445732	8.267884595	5.965948316	0.014584754	0.332681059
MexAM1_META1p2008	glgP	glycogen phosphorylase	761.8611502	786.3293948	882.0117291	479.0588822	625.4229484	-0.225372087	9.46540103	0.209361177	0.647268568	0.943534429
MexAM1_META1p2009		Hypothetical protein	8.3104199	12.81080608	7.815543628	6.795555417	11.32813768	-0.286385037	3.238080013	0.323052059	0.569779217	0.920633575
MexAM1_META1p2012		conserved hypothetical protein	43.48665626	29.64484052	16.65737076	74.31597184	58.65524773	0.448642382	5.482044921	0.545842244	0.460021545	0.903680754
MexAM1_META1p2013		hypothetical protein	44.63104195	13.97542482	10.93386659	86.90719169	37.51740887	0.623115955	5.284039026	0.720362243	0.396025112	0.878224501
MexAM1_META1p2014		diguanylate cyclase (GGDEF domain)/phosphodiesterase (EAL domain) with PAS/PAC and GAF sensor domains	368.4649453	303.0479114	328.6080844	411.7791802	354.1790731	0.119929234	8.464611437	0.074441531	0.7849764	0.970724291
MexAM1_META1p2015		putative glycosyl transferase	19.23657852	15.88116456	19.49938663	31.58914862	22.94192183	0.491591982	4.45344519	1.030002226	0.310158145	0.846876025
MexAM1_META1p2016		putative UDP-glucose 4-epimerase	21.2801244	7.51708456	15.78897703	25.87680843	13.7035136	0.357644891	4.079530668	0.409738343	0.522102342	0.914103639
MexAM1_META1p2017	azoR	FMN-dependent NADH-azoreductase (FMN-dependent NADH-azo compound oxidoreductase) (Azo-dye reductase)	8.691881797	8.117039666	6.197173483	16.99814679	11.54613104	0.465812182	3.381089762	0.751623	0.385962865	0.874045432
MexAM1_META1p2018		putative transcriptional regulator, HxlR family	38.85461894	34.0915666	31.97267848	26.08974818	30.52658734	-0.305044494	5.014262326	0.428385945	0.512782005	0.911690854
MexAM1_META1p2019		putative nucleotide sugar epimerase/dehydratase	142.6395022	123.9436666	121.0225089	272.1555137	219.8575786	0.616616944	7.459739004	1.623572943	0.20259431	0.760583894
MexAM1_META1p2020		conserved hypothetical protein; putative membrane protein	22.37001553	16.5869941	38.52510394	30.21892763	20.64923305	0.61188377	4.682849359	1.477970037	0.224092399	0.778242877
MexAM1_META1p2021		hypothetical protein	26.83856918	30.42125301	66.43212084	28.11730491	24.6182156	0.471015528	5.139123542	0.717933736	0.396822519	0.878224501
MexAM1_META1p2022		conserved hypothetical protein	35.23073092	44.04376306	35.48572587	37.19964805	52.09289591	0.070011408	5.352611007	0.020917117	0.885004975	0.984352476
MexAM1_META1p2023		conserved hypothetical protein	48.71813371	63.38349235	43.69599392	34.99618457	62.63174729	-0.250456955	5.664207878	0.260816463	0.609559788	0.935197143
MexAM1_META1p2024	hss	homospermidine synthase	706.6854116	683.984112	999.99486	282.1914566	561.6636493	-0.178104473	9.337297609	0.102833136	0.74845589	0.964769475
MexAM1_META1p2025		hypothetical protein	98.44441672	66.70089117	210.0328669	204.9313613	265.5083949	1.457747801	7.402768816	9.534875519	0.002016038	0.115075432
MexAM1_META1p2026		Putative acyltransferase with acyl-CoA N-acyltransferase domain	60.62519435	37.23250803	49.8931674	81.39853301	63.40599957	0.407663735	5.872691463	0.653919698	0.418714762	0.887709121
MexAM1_META1p2027		putative ornithine/diaminopimelate PLP-dependent decarboxylase	312.7715083	220.0776494	304.8062015	221.5776946	298.7035216	0.045775799	8.085404641	0.01058518	0.918054796	0.989302605
MexAM1_META1p2028	mdoG	glucan biosynthesis protein, periplasmic	115.3922239	109.5800355	121.3382884	64.65961721	78.66553473	-0.351050247	6.613266968	0.568177365	0.450984093	0.90051408
MexAM1_META1p2029		conserved hypothetical protein; putative GCN5-related N-acetyltransferase	14.16858475	7.164169792	14.80216596	20.53479825	10.62905553	0.521438682	3.75704689	0.957159184	0.327903659	0.853231757
MexAM1_META1p2030		NADH:flavin oxidoreductase/NADH oxidase; putative FMN-linked N-ethylmaleimide reductase	48.41841365	57.6662731	75.19500309	57.0493358	70.29909993	0.347928561	5.948433958	0.535404349	0.464343579	0.903680754
MexAM1_META1p2031		putative haloacid dehalogenase family hydrolase	6.348615858	6.52892321	5.486669517	8.119485151	8.952761765	0.227542764	2.839841673	0.198795061	0.655695201	0.946015269
MexAM1_META1p2032		conserved hypothetical protein; putative exported protein	539.2236388	632.9173451	423.4208914	420.0190226	785.6781357	-0.109964125	9.130064545	0.050321038	0.822505582	0.977923556
MexAM1_META1p2033		conserved hypothetical protein	22.80597199	8.964035109	19.97305594	28.62650865	20.82964135	0.54238118	4.344787372	1.039059421	0.308040327	0.845900436
MexAM1_META1p2034		conserved hypothetical protein	63.86762048	72.2769445	79.02383002	34.95915157	46.51527271	-0.348361792	5.889700943	0.46498344	0.495304119	0.909253774
MexAM1_META1p2035	plsX	Fatty acid/phospholipid synthesis protein	405.7392221	382.665483	348.5416679	343.5829116	298.7561407	-0.255214712	8.475209289	0.349301496	0.554508803	0.918423824
MexAM1_META1p2036	fabH	3-oxoacyl-[acyl-carrier-protein] synthase III; acetylCoA ACP transacylase	256.1244166	152.4238883	261.7812391	208.1532322	175.5072054	0.074631543	7.71980741	0.026285249	0.871205639	0.981614714
MexAM1_META1p2037	ihfA	integration host factor (IHF), DNA-binding protein, alpha subunit	222.1198132	244.6052258	195.9806773	259.8883326	344.391923	0.193076571	7.985669223	0.183716555	0.668198557	0.946015269
MexAM1_META1p2038		putative transcriptional regulator, MerR family	141.6041056	177.7984602	132.7458243	112.0525984	269.2669011	0.101795004	7.381598771	0.041797408	0.838006438	0.980681164
MexAM1_META1p2039		hypothetical protein	28.93660962	41.67923411	192.5860473	40.89368975	51.91248761	1.429309754	6.151993191	4.566916261	0.032595189	0.44878193
MexAM1_META1p2040		conserved hypothetical protein; putative exported protein	268.1949609	242.2054053	345.8970142	77.10270506	144.8227608	-0.431497185	7.752007643	0.57934076	0.446570838	0.899281466
MexAM1_META1p2041		conserved hypothetical protein with putative nucleoside triphosphate hydrolase domain (yeaG)	1295.035893	1934.46701	1358.878308	457.5149347	801.8547464	-0.887715535	10.19165484	2.379362208	0.122947734	0.658850216
MexAM1_META1p2042		conserved hypothetical protein, UPF0229 protein	399.7993154	433.73225	402.421552	162.4452525	242.0853842	-0.631905878	8.357765457	1.713326456	0.190554348	0.748374168
MexAM1_META1p2043		conserved hypothetical protein	307.5400309	346.244679	310.4507608	138.4663853	180.9495224	-0.638978666	8.003841952	1.85536133	0.173161125	0.73065342
MexAM1_META1p2044	purN	phosphoribosylglycinamide formyltransferase 1	49.78077756	25.62161216	45.07752941	55.52172457	29.85757324	0.205483724	5.365018484	0.155050886	0.693754536	0.949520243
MexAM1_META1p2045	purM	phosphoribosylaminoimidazole synthetase (AIR synthetase)	83.104199	32.36228423	72.2345699	130.6061312	63.35338048	0.619931601	6.255892891	1.225337473	0.268315709	0.817676623
MexAM1_META1p2047		putative permease (PerM family)	105.6649455	101.1100811	123.2329657	90.6012334	119.6633203	0.10452193	6.755912825	0.053954873	0.816319083	0.976661326
MexAM1_META1p2048		conserved hypothetical protein	19.04584757	24.98636558	25.10447347	26.91373242	23.46059569	0.192807758	4.58111665	0.168438929	0.681502923	0.947146317
MexAM1_META1p2049	ppk	polyphosphate kinase, component of RNA degradosome	264.4348365	293.3074638	293.3197207	334.9171897	415.8636768	0.31969843	8.323875896	0.520037056	0.470825875	0.903680754
MexAM1_META1p2050		exopolyphosphatase	254.5440744	224.5596669	249.6631992	146.752519	189.2558211	-0.29539742	7.734329972	0.434628312	0.509726601	0.911690854
MexAM1_META1p2051		hypothetical protein	61.14289264	116.5324564	62.76118368	62.61354399	70.19386176	-0.446303415	6.22211928	0.854219753	0.355361325	0.865547552
MexAM1_META1p2052		Hypothetical protein	228.0597199	133.084159	160.2581168	987.855263	941.2802923	1.947498699	8.937637096	7.89157074	0.004966571	0.191117486
MexAM1_META1p2053	aatA	aspartate aminotransferase A	562.6290509	512.7145751	750.6474403	222.4572283	380.0526298	-0.253561348	8.923760578	0.222188509	0.63737742	0.939742889
MexAM1_META1p2054		putative Acyl CoA:acetate/3-ketoacid CoA transferase; fused alpha subunit and beta subunit	1083.787744	1170.124205	1483.887533	748.9461246	1046.037377	-0.04422248	10.11184071	0.006904472	0.933777472	0.99079862
MexAM1_META1p2055		putative methyl-accepting chemotaxis sensory transducer precursor	156.808087	163.7877439	153.587274	272.0258982	250.3240298	0.491350423	7.639521744	1.149059379	0.283746141	0.823476023
MexAM1_META1p2057	rpsB	30S ribosomal protein S2	2089.784508	2070.127447	2124.564749	1154.966673	1917.356835	-0.263877063	10.86986714	0.21525719	0.64267771	0.941162877
MexAM1_META1p2058	tsf	protein chain elongation factor EF-Ts	1156.619719	1249.212405	1642.803587	709.8115024	963.9741527	-0.121834238	10.16043921	0.049593166	0.823772713	0.977923556
MexAM1_META1p2059	pyrH	uridylate kinase	255.0617727	341.8332444	251.873656	136.2258888	238.7177627	-0.514479475	7.935015696	1.266371807	0.260448431	0.813884401
MexAM1_META1p2060	ppa	inorganic pyrophosphatase	1046.48622	884.6867406	1054.111579	464.9956006	703.5322242	-0.382221025	9.698242132	0.539923176	0.462464566	0.903680754
MexAM1_META1p2061		putative GCN5-related N-acetyltransferase	24.16833591	13.30488676	17.28892984	16.06306355	12.48575759	-0.295864673	4.059593791	0.366608121	0.544858963	0.918423824
MexAM1_META1p2063		conserved hypothetical protein	91.38737162	67.01851446	69.35308159	110.5064707	123.098595	0.350796533	6.52926131	0.535795256	0.464180552	0.903680754
MexAM1_META1p2064		hypothetical protein	57.30102639	41.9968574	41.99867889	35.76461931	43.86176734	-0.292568857	5.466121247	0.384237898	0.535343866	0.918423824
MexAM1_META1p2065	lpxD	UDP-3-O-(3-hydroxymyristoyl)-glucosamine N-acyltransferase	48.20043542	43.02031023	48.47215947	97.99857506	57.1819133	0.574048079	5.884279095	1.24966063	0.263617305	0.814808994
MexAM1_META1p2066		putative outer membrane protein assembly factor	4819.716575	4687.555116	4908.121926	2497.116643	3358.563554	-0.405884245	11.98519734	0.406323886	0.523841278	0.914103639
MexAM1_META1p2067		membrane-associated zinc metalloprotease	249.7485535	249.8989473	271.4125151	253.4538489	253.2331136	0.054055468	7.997608184	0.016107821	0.899006414	0.984985491
MexAM1_META1p2068	dxr	1-deoxy-D-xylulose 5-phosphate reductoisomerase (DXP reductoisomerase) (1-deoxyxylulose-5-phosphate reductoisomerase) (2-C- methyl-D-erythritol 4-phosphate synthase)	49.56279934	40.83223867	48.0379626	94.45266535	54.05483615	0.535869155	5.844910088	1.092665376	0.295881401	0.832712636
MexAM1_META1p2069	cdsA	CDP-diglyceride synthase	40.5439502	24.06878718	31.49900917	57.0493358	40.50917981	0.413431766	5.278816207	0.645266521	0.421810123	0.889034656
MexAM1_META1p2070	uppS	undecaprenyl pyrophosphate synthetase (di-trans,poly-cis-decaprenylcistransferase)	65.17548984	57.34864981	77.83965674	67.51115818	54.66371415	0.121728827	6.01173707	0.065155163	0.798526082	0.971290696
MexAM1_META1p2071	frr	Ribosome recycling factor (Ribosome releasing factor) (RRF)	398.7911661	405.0402793	429.4601751	277.4141996	272.5969376	-0.299972783	8.478332083	0.446813808	0.503851923	0.911690854
MexAM1_META1p2072		conserved hypothetical protein; putative membrane protein	19.83601865	21.95129857	20.44672525	17.33144379	17.69504718	-0.176786997	4.282523564	0.145393434	0.702977011	0.951222258
MexAM1_META1p2074		putative ubiquinone biosynthesis hydroxylase/monooxygenase	7.765474333	5.434887428	8.052378283	32.15390186	19.81484468	1.60109706	3.889926637	6.762431604	0.009309682	0.263869991
MexAM1_META1p2076		transcriptional regulator, LysR family	11.14413685	10.48156861	8.92077202	13.99847383	8.276230649	-0.055180656	3.40704214	0.012654724	0.910432346	0.988841211
MexAM1_META1p2077		putative 3-oxoacyl-[acyl-carrier-protein] reductase (fabG-like)	4.550295486	5.505470382	4.105134027	6.758522418	5.457351	0.118329918	2.415536524	0.048947386	0.824905129	0.977923556
MexAM1_META1p2078		putative transketolase, alpha subunit	15.31297044	22.9747514	18.70993778	9.01753539	11.49351195	-0.55295319	3.950247505	1.182031876	0.276942734	0.820832383
MexAM1_META1p2079		putative transketolase (C-terminal domain)	13.67813374	13.72838448	15.51266993	19.94227026	10.50126632	0.160552209	3.878267263	0.105511637	0.745313108	0.964664637
MexAM1_META1p2080		putative ABC transporter substrate-binding protein, putative C4-dicarboxylate-binding periplasmic protein DctP precursor	6.048895796	9.17578397	7.736598743	8.054677402	7.682386669	0.040904776	2.957304437	0.006867994	0.933952237	0.99079862
MexAM1_META1p2081		putative ABC transporter permease protein	11.14413685	12.91668051	13.65746513	16.4426518	11.83177751	0.216744311	3.72651023	0.202307615	0.652864618	0.946015269
MexAM1_META1p2084		Putative CoxB-related	7.547496106	6.74067207	4.105134027	19.97004501	18.31895921	0.987138357	3.524442219	2.446694648	0.117772633	0.649841532
MexAM1_META1p2085		hypothetical protein, putative 5'-nucleotidase domain	27.41076203	26.43331613	27.94648934	56.90120381	36.35978896	0.586332658	5.133618527	1.298185484	0.254544932	0.805251869
MexAM1_META1p2086	tesB	acyl-CoA thioesterase II	28.88211506	25.48044626	27.90701689	19.28493452	17.41691772	-0.337482281	4.571653694	0.502979912	0.478193693	0.905265449
MexAM1_META1p2087	glnK	nitrogen assimilation regulatory protein for GlnL, GlnE, and AmtB	52.58724724	67.01851446	54.74827784	52.22578761	83.4388376	0.086227008	5.95542551	0.031390424	0.859372165	0.981099947
MexAM1_META1p2088	amtB	ammonium transport protein (Amt family)	121.4138724	116.8500797	139.8903365	118.1723016	117.9945436	0.073299292	6.941145829	0.026845462	0.869852497	0.981099947
MexAM1_META1p2089		hypothetical protein; putative exported protein	181.0581647	183.0215987	184.4152517	66.20574494	112.0936889	-0.590800553	7.182995407	1.379643886	0.240161816	0.792677453
MexAM1_META1p2090	ftsK	DNA-binding membrane protein required for chromosome resolution and partitioning	315.4417416	399.1466027	260.2418138	672.2692991	498.7763236	0.417273748	8.745776052	0.676321634	0.410856241	0.883686856
MexAM1_META1p2091		putative TonB-dependent receptor/siderophore receptor protein	11.74357697	12.7755146	16.53895344	17.25737779	19.04810941	0.523397434	3.957084784	1.203181063	0.272686812	0.820832383
MexAM1_META1p2092		Putative histidine kinase of the HWE family	96.48261267	95.28698738	73.57663294	127.5601669	130.0292804	0.203572668	6.709696046	0.188841165	0.663882861	0.946015269
MexAM1_META1p2093	fdh4B	Formate dehydrogenase subunit B	10.46295489	5.152555614	30.82797764	34.53327208	40.03560803	2.168188203	4.604388303	16.03039214	6.23E-05	0.00990953
MexAM1_META1p2094	fdh4A	Formate dehydrogenase subunit A	92.72248826	38.00892052	314.1216979	254.1945089	250.3014788	2.061254515	7.569424051	15.43806706	8.53E-05	0.012482366
MexAM1_META1p2095	pyrD	dihydro-orotate oxidase, FMN-linked	58.00945563	20.29259916	47.68271062	77.7785573	25.62549526	0.362967848	5.521639251	0.359542074	0.548760666	0.918423824
MexAM1_META1p2096		conserved hypothetical protein (DUF952)	42.75097975	23.75116389	28.30174132	42.68053198	31.58648609	0.040299038	5.082148707	0.006329919	0.936586585	0.991532217
MexAM1_META1p2097		putative LexA/Signal peptidase	182.3387868	130.2608409	142.7323523	60.40082226	79.69536543	-0.729933054	6.895323126	2.151470756	0.14243339	0.685339074
MexAM1_META1p2098		conserved hypothetical protein; putative membrane protein	132.5035147	108.8389145	189.8229763	83.48163923	174.0789731	0.305248369	7.105973461	0.3754447	0.540051295	0.918423824
MexAM1_META1p2100	cysE	serine acetyltransferase	164.9550232	98.42792882	162.6659358	157.1125006	111.7253553	0.127046612	7.118966901	0.072261326	0.788072305	0.970724291
MexAM1_META1p2101		putative shikimate kinase with helix-turn-helix domain	344.2421148	285.7903792	511.5628557	441.7759099	665.9396452	0.776887321	8.813569382	2.755808234	0.096901836	0.627790072
MexAM1_META1p2103		integral membrane sensor signal transduction histidine kinase	16.15763607	9.599281692	10.57861461	37.43110429	16.43970611	0.739301748	4.183785687	1.568386639	0.210441468	0.769380196
MexAM1_META1p2106	ompR	response regulator in two-component regulatory system (OmpR family)	34.68578535	23.99820423	25.61761523	32.4594241	21.78430193	-0.140581907	4.794025235	0.086152916	0.769126114	0.968266875
MexAM1_META1p2107		putative two-component system regulator: response regulator receiver (N-terminal) and histidine kinase (C-terminal)	37.79197509	35.25618533	36.31464716	38.23657203	38.40441634	0.043938953	5.218712891	0.008658857	0.925861471	0.990433749
MexAM1_META1p2108		Putative glyoxalase/Bleomycin resistance protein/dioxygenase	15.39471227	14.08129925	15.55214237	7.526957158	13.19235676	-0.288041951	3.715803276	0.329277297	0.566084952	0.920633575
MexAM1_META1p2110		conserved hypothetical protein	13.02419906	13.62251005	64.06377428	11.12841636	12.8540912	1.136982976	4.512557175	2.616442569	0.105761307	0.646884429
MexAM1_META1p2111		conserved hypothetical protein; putative membrane protein	17.95595644	15.28120946	19.89411105	20.22001775	21.78430193	0.312107123	4.25375865	0.445940171	0.504269234	0.911690854
MexAM1_META1p2112		TonB-dependent siderophore receptor	49.37206839	41.36161082	43.69599392	43.17121922	43.3581275	-0.063766832	5.46667296	0.018642001	0.891397795	0.984352476
MexAM1_META1p2113		conserved hypothetical protein; putative membrane protein	6.893561425	7.270044223	6.749787679	6.508549671	5.788099546	-0.158516935	2.73500011	0.101349735	0.750215873	0.964769475
MexAM1_META1p2114		Oxidoreductase, molybdopterin binding	53.62264381	70.72411952	188.1651337	23.94183421	28.51202802	0.366652634	6.186888501	0.241679241	0.622995901	0.936697995
MexAM1_META1p2115		putative oxidoreductase, FAD-binding domain	19.31832036	19.76322701	45.82750582	20.46073225	17.36429864	0.510823843	4.615137463	0.889151604	0.345707319	0.861827672
MexAM1_META1p2116		conserved hypothetical protein	1018.25804	907.0615369	1139.766779	1333.271308	1478.235522	0.452264532	10.19892082	0.755403588	0.384770797	0.874045432
MexAM1_META1p2117		conserved hypothetical protein	66.81032654	69.94770703	57.78765592	93.91568686	114.574303	0.376787629	6.334499501	0.588975778	0.442815453	0.898121379
MexAM1_META1p2118	aroA	3-enolpyruvylshikimate-5-phosphate synthetase	287.6495177	272.2031606	327.3844386	206.4126812	256.8713476	-0.087060377	8.077365773	0.038885887	0.843674906	0.981099947
MexAM1_META1p2119	cmk	cytidine monophosphate (CMP) kinase	42.69648519	27.20972862	41.72237179	117.2372183	49.66490091	0.992656988	5.803097817	2.975728297	0.084522077	0.60011218
MexAM1_META1p2120		conserved hypothetical protein,UPF0235 protein	2.506749609	2.646860761	2.328874111	9.350832386	7.283985012	1.300812451	2.317843321	3.974143953	0.046203933	0.519990923
MexAM1_META1p2121		conserved hypothetical protein; putative membrane protein	29.2090824	35.6091001	42.15656866	32.78346285	49.95806439	0.361428175	5.24736439	0.547817529	0.459210824	0.903680754
MexAM1_META1p2122		putative glycosyl transferase	9.563794704	6.387757302	8.249740496	17.74806503	9.516537694	0.5709817	3.37685753	1.15048689	0.28344725	0.823476023
MexAM1_META1p2123		creatininase (creatine amidohydrolase)	53.24118192	38.46770972	49.85369496	50.62411038	39.411696	0.023857827	5.534388147	0.002441747	0.960589343	0.997445036
MexAM1_META1p2124		hypothetical protein	49.42656295	46.90237268	54.47197074	107.6549297	107.6661686	0.901261618	6.196704598	3.111071726	0.077761777	0.587012428
MexAM1_META1p2125		hypothetical protein	18.11944011	21.28076052	140.1666436	15.77605781	11.68143726	1.502915069	5.365786777	3.034426448	0.081515353	0.594023069
MexAM1_META1p2126		conserved hypothetical protein; putative CsbD-like general stress response protein	84.71178842	109.9329503	1045.861838	81.60221451	72.65192481	2.039149342	8.122871362	4.886682417	0.027064645	0.423096525
MexAM1_META1p2127	oxlT	putative oxalate/formate antiporter	183.3196888	233.1354958	205.4540636	131.8374784	185.2642875	-0.257634328	7.553034623	0.335531121	0.562420172	0.919446703
MexAM1_META1p2128		Fumarylacetoacetate (FAA) hydrolase family	42.36951785	41.85569149	53.56410456	28.5246679	47.52255237	0.036331633	5.418559743	0.005463462	0.941077833	0.99175573
MexAM1_META1p2129	panE	2-dehydropantoate 2-reductase (ketopantoate reductase)	127.9532192	133.5782397	231.9400725	62.07656549	84.23564092	-0.053119779	6.998670309	0.008687316	0.92574009	0.990433749
MexAM1_META1p2130		putative acyl-coenzyme A synthetase	134.9285224	132.9782846	173.7971646	85.05554171	119.9038647	-0.085753196	7.014744738	0.032080055	0.857852068	0.981099947
MexAM1_META1p2131		conserved hypothetical protein	374.5410883	341.9038273	400.2110952	306.7998848	237.3722175	-0.18656353	8.375720832	0.172476798	0.677919915	0.946809662
MexAM1_META1p2132		conserved hypothetical protein	154.0833591	159.0939775	70.14253044	72.28841512	72.0956659	-1.130724262	6.721419642	6.763783072	0.009302634	0.263869991
MexAM1_META1p2133		conserved hypothetical protein	12.45200621	3.282107343	5.328779746	22.72900347	3.690853087	0.428373437	3.265323986	0.322987923	0.569817522	0.920633575
MexAM1_META1p2134		conserved hypothetical protein; putative membrane protein	5.967153961	4.552600508	4.105134027	11.62836186	6.434562612	0.494088378	2.732055672	0.739436948	0.389841304	0.874194003
MexAM1_META1p2135	phnR	transcriptional activator, LysR family	6.839066868	5.046681184	5.013000206	11.53577936	7.892863017	0.458244765	2.880607523	0.713265795	0.398361774	0.878224501
MexAM1_META1p2136		4-oxalocrotonate tautomerase	147.4895178	158.9175201	147.9427147	66.08538769	106.8167462	-0.518898697	6.97059606	1.156003172	0.282295992	0.823476023
MexAM1_META1p2137		putative carbon-carbon lyase, HpcH/HpaI aldolase/citrate lyase family	422.768771	467.6473592	405.5793474	162.0008565	188.1583373	-0.821794602	8.362671284	2.756673906	0.096849404	0.627790072
MexAM1_META1p2138		conserved hypothetical protein	10.92615862	13.62251005	34.89363923	20.00707801	20.1305592	1.02544518	4.316281341	4.058137	0.043958972	0.51510383
MexAM1_META1p2139		putative haloacid dehalogenase family hydrolase	13.07869361	16.72816001	20.48619769	6.906654416	8.614496207	-0.316883623	3.711324831	0.325701768	0.568201072	0.920633575
MexAM1_META1p2140		hypothetical protein	49.12684288	29.50367461	39.82769455	50.03158239	30.77464875	0.032244086	5.318015261	0.004167681	0.948526263	0.994015324
MexAM1_META1p2141		hypothetical protein	25.72143077	14.64596288	20.28883548	31.61692336	18.21372104	0.211611777	4.469801643	0.175974564	0.674855707	0.9462352
MexAM1_META1p2142		transcriptional regulator, LysR family	3.215178847	4.376143124	2.92096075	6.073411926	4.510207438	0.253221287	2.102647255	0.196087116	0.657897926	0.946015269
MexAM1_META1p2143		putative dioxygenase/glyoxalase family protein	14.49555209	15.59883275	15.71003214	21.90501923	15.04905882	0.223064379	4.053266999	0.219345046	0.639539414	0.940278007
MexAM1_META1p2144		conserved hypothetical protein	1.961804042	2.4351119	2.210456784	3.175579711	3.284934417	0.401651215	1.423728204	0.439819906	0.507209392	0.911690854
MexAM1_META1p2145		hypothetical protein; putative exported protein	2.99720062	3.811479495	2.170984341	2.370111971	2.390409942	-0.555791562	1.463580758	0.928516021	0.335248833	0.856253926
MexAM1_META1p2146		hypothetical protein; putative exported protein	8.037947116	10.16394532	14.72322108	5.323493685	9.899905327	0.129623307	3.263815576	0.05731892	0.810784807	0.974579659
MexAM1_META1p2147		hypothetical protein	136.9175738	88.05223464	110.0886423	220.6889026	137.7642862	0.473590182	7.116823043	0.91151624	0.339712436	0.859735983
MexAM1_META1p2148	rpsL	30S ribosomal subunit protein S12	1697.832409	1602.162464	1964.938191	500.3806317	974.4228	-0.525167597	10.39647833	0.739458977	0.389834242	0.874194003
MexAM1_META1p2149	rpsG	30S ribosomal protein S7	929.2139339	742.0385914	1027.665042	361.6087241	525.5444047	-0.388770543	9.486161797	0.514891978	0.47302879	0.903680754
MexAM1_META1p2150	fusA	protein chain elongation factor EF-G, GTP-binding	4850.69673	5191.552696	6498.071913	1611.055838	2318.02863	-0.530711229	11.99922345	0.552697418	0.45721762	0.903680754
MexAM1_META1p2151	tufB	protein chain elongation factor EF-Tu; GTP-binding factor (duplicate of tufA)	2110.601429	2185.742325	2686.218134	1201.628253	1226.197613	-0.333631184	10.8780724	0.314302905	0.575051676	0.924593863
MexAM1_META1p2152	rpsJ	30S ribosomal subunit protein S10	1259.042238	1522.262561	1905.334803	190.5255244	520.5606255	-0.673190566	10.07604673	0.840235793	0.359329343	0.866089833
MexAM1_META1p2153	rplC	50S ribosomal subunit protein L3	1435.441119	1661.416854	2269.428613	457.8482317	823.9923479	-0.387477322	10.37670688	0.352031938	0.552965147	0.918423824
MexAM1_META1p2154	rplD	50S ribosomal subunit protein L4, regulates expression of S10 operon	727.6930632	597.5905768	1046.493397	408.473985	316.3685007	-0.166537069	9.274397716	0.087650029	0.767186189	0.968266875
MexAM1_META1p2155	rplW	50S ribosomal subunit protein L23	724.2871534	728.8042876	1051.585342	327.6864965	460.7778259	-0.244439167	9.363184096	0.194916227	0.658855998	0.946015269
MexAM1_META1p2156	rplB	50S ribosomal subunit protein L2	1958.861336	1904.539837	2733.585065	729.2353106	977.4145709	-0.384233225	10.69753074	0.360560975	0.548194849	0.918423824
MexAM1_META1p2157	rpsS	30S ribosomal subunit protein S19	490.1240431	599.5668995	744.3713219	139.0589133	205.8308334	-0.585714727	8.767135991	0.892424111	0.344821241	0.861487127
MexAM1_META1p2158	rplV	50S ribosomal subunit protein L22	1092.098164	1344.817015	1667.868588	647.7627116	829.6601752	-0.216867158	10.12462572	0.148640372	0.699838068	0.950512003
MexAM1_META1p2159	rpsC	30S ribosomal subunit protein S3	1634.645971	1417.552749	2062.553541	849.2592622	931.1699106	-0.252622876	10.42939418	0.193278877	0.660201534	0.946015269
MexAM1_META1p2160	rplP	50S ribosomal subunit protein L16	1138.854494	880.2400146	1442.599358	370.2096382	662.8200851	-0.290943925	9.811989404	0.240663203	0.623727524	0.936697995
MexAM1_META1p2161	rpmC	50S ribosomal subunit protein L29	429.4716015	395.1586658	555.8509362	259.2495133	358.0879195	-0.076471423	8.64220228	0.025673552	0.872700145	0.981962259
MexAM1_META1p2162	rpsQ	30S ribosomal subunit protein S17	2211.716079	2258.407475	2949.538798	956.8123511	2071.3278	-0.165707049	11.02896147	0.0710119	0.789869113	0.970724291
MexAM1_META1p2163		conserved hypothetical protein	78.6901399	82.29972392	77.48440476	46.95784343	61.69212074	-0.376003062	6.117103549	0.620198071	0.430973691	0.89203506
MexAM1_META1p2164		conserved hypothetical protein	83.89437007	63.55994973	70.30042021	96.17469983	125.5942431	0.401322854	6.459331279	0.689902799	0.406197444	0.880421159
MexAM1_META1p2165		transcriptional regulator, MarR family	64.71228611	98.88671802	84.43155465	57.28079205	67.37498211	-0.231237018	6.219680572	0.233012103	0.629299338	0.936745835
MexAM1_META1p2166	rplQ	50S ribosomal subunit protein L17	2150.709423	2215.387165	2995.050525	1295.979077	2526.272424	0.057884807	11.12713893	0.009369233	0.922889355	0.990433749
MexAM1_META1p2167	rpoA	DNA-directed RNA polymerase alpha chain (RNAP alpha subunit) (Transcriptase alpha chain) (RNA polymerase alpha subunit)	596.1432032	1401.071629	792.2908672	651.0123573	822.0755097	-0.403189645	9.735575961	0.58888195	0.442851788	0.898121379
MexAM1_META1p2168		putative metallo-beta-lactamase family protein	553.6102017	548.8530473	757.9498422	237.9277639	389.4113102	-0.255629748	8.958544113	0.231145406	0.630675825	0.937115588
MexAM1_META1p2169	rpsK	30S ribosomal subunit protein S11	1157.818599	883.9103281	1366.851741	503.3988211	494.4390074	-0.373179115	9.783360592	0.426271696	0.513824064	0.911725761
MexAM1_META1p2170	rpsM	30S ribosomal subunit protein S13	3497.705876	2817.00097	3734.132539	595.0369785	1378.582489	-0.730780532	11.23146207	1.047437877	0.306097906	0.843005968
MexAM1_META1p2171	adk	adenylate kinase	661.8908859	617.6714271	807.4877576	430.4345538	571.4132144	-0.085215508	9.27091895	0.030880457	0.860507352	0.981099947
MexAM1_META1p2172	secY	preprotein translocase, membrane component, transport across inner membrane (General Secretory Pathway)	1092.83384	1296.573566	1387.219522	497.4272499	745.7477659	-0.446387082	9.971408311	0.644885198	0.421947313	0.889034656
MexAM1_META1p2173	rplO	50S ribosomal protein L15	1091.743949	1171.006492	1700.078101	1336.345047	1203.413549	0.320955672	10.34488596	0.36799556	0.544098892	0.918423824
MexAM1_META1p2174	rpmD	50S ribosomal subunit protein L30	189.7227992	98.32205439	243.2291911	154.0943111	110.6053204	0.233012768	7.314561581	0.211179697	0.645844337	0.942163683
MexAM1_META1p2175	rpsE	30S ribosomal subunit protein S5	623.2814925	543.5593258	804.6457417	633.440199	366.882824	0.044337787	9.215173942	0.007927571	0.929052577	0.990678337
MexAM1_META1p2176	rplR	50S ribosomal subunit protein L18	969.1856913	917.4372311	1321.813684	740.7988647	738.4712979	-0.01482722	9.872706096	0.000814279	0.977234993	0.998598784
MexAM1_META1p2177	rplF	50S ribosomal subunit protein L6	1241.9037	1841.332802	2073.092684	578.8257829	868.6283675	-0.393648145	10.36706394	0.407416943	0.523283483	0.914103639
MexAM1_META1p2178	rpsH	30S ribosomal subunit protein S8, and regulator	760.7985064	867.0057108	1281.551793	270.1001822	492.1237676	-0.256737808	9.520092979	0.176232128	0.674631488	0.9462352
MexAM1_META1p2179	rpsN	30S ribosomal subunit protein S14	1061.717449	1505.74615	1658.118895	415.9268762	764.7883583	-0.440057266	10.07839581	0.521517326	0.470195151	0.903680754
MexAM1_META1p2180	rplE	50S ribosomal subunit protein L5	1514.131258	1752.433572	2096.184062	636.5046797	868.5982995	-0.444265561	10.42363937	0.541840534	0.461670949	0.903680754
MexAM1_META1p2181	rplX	50S ribosomal subunit protein L24	909.2961734	868.0291636	1173.042048	225.1050878	356.0883942	-0.603936321	9.463962688	0.91930939	0.337656369	0.858513843
MexAM1_META1p2182	rplN	50S ribosomal subunit protein L14	1211.604727	1964.005976	1661.197745	552.6064193	1230.061358	-0.467990248	10.37052377	0.627393462	0.428313024	0.889675808
MexAM1_META1p2183		hypothetical protein; putative exported protein	180.9764229	218.2424926	224.2824187	55.77169732	112.5221586	-0.609598982	7.306403064	1.23298416	0.266827474	0.817676623
MexAM1_META1p2184		hypothetical protein; putative exported protein	108.9618662	54.77237201	114.8253354	55.40136732	60.08348009	-0.093487251	6.299879235	0.031674924	0.858742999	0.981099947
MexAM1_META1p2185		hypothetical protein	74.35782265	40.30286652	79.22119223	46.05979319	25.03916829	-0.195412298	5.726810614	0.120562989	0.728424682	0.961251565
MexAM1_META1p2186		putative diguanylate cyclase (GGDEF domain)	173.646905	165.6229007	93.82599598	146.9562005	153.5875973	-0.367577986	7.197465213	0.654107367	0.418648005	0.887709121
MexAM1_META1p2187		conserved membrane hypothetical protein; putative phosphatase/phosphoesterase, PAP2 family	14.38656297	17.25753216	41.24870248	17.22034479	14.87616753	0.625436887	4.389053827	1.285588333	0.256862559	0.808236219
MexAM1_META1p2188		hypothetical protein	30.16273714	32.00936947	24.31502462	23.01600922	20.0704231	-0.468830134	4.695706743	1.035065347	0.308971925	0.846036415
MexAM1_META1p2189		hypothetical protein	5.231477445	6.211299918	5.565614402	3.934756202	7.231365926	-0.035963791	2.501685069	0.004541507	0.94627067	0.993956751
MexAM1_META1p2192		conserved exported hypothetical protein	2.969953341	4.164394263	48.98530122	1.379479233	1.781531938	2.282032359	3.539839273	4.058333207	0.043953864	0.51510383
MexAM1_META1p2193		Hypothetical protein	2.506749609	2.293945993	26.48600896	1.472061732	1.608640653	2.031536681	2.739903324	4.007467981	0.045299132	0.519990923
MexAM1_META1p2194		conserved exported hypothetical protein	3.869113527	3.140941436	9.552331101	5.795664429	3.10452612	0.80333529	2.343878194	1.745756795	0.186411053	0.747013051
MexAM1_META1p2195		putative salicylate hydroxylase, Salicylate 1-monooxygenase, nahG	97.38177286	40.90282162	82.18162542	107.8771277	51.85986853	0.221663827	6.249570824	0.168784042	0.681194736	0.947146317
MexAM1_META1p2196		conserved hypothetical protein	269.966034	372.3250803	234.387364	459.4313924	411.2331972	0.197987509	8.449352066	0.174218001	0.676390024	0.94650524
MexAM1_META1p2197	map	methionine aminopeptidase	295.3604974	211.1489057	246.9001283	119.153676	145.2361965	-0.571732911	7.669069876	1.47583121	0.224427909	0.778242877
MexAM1_META1p2198	radC	DNA repair protein RadC	25.23097976	15.56354127	18.19679602	18.91460452	13.86137086	-0.264605378	4.1994225	0.304178533	0.581274637	0.926238565
MexAM1_META1p2199		conserved hypothetical protein	135.3099843	149.141781	151.0610377	53.0775466	76.74117956	-0.603793963	6.820262246	1.380475684	0.240020138	0.792677453
MexAM1_META1p2200		conserved hypothetical protein, DUF403	95.17474331	84.69954434	92.01026362	35.89423481	56.0919465	-0.553059001	6.18451652	1.165087671	0.280412896	0.823476023
MexAM1_META1p2202		conserved hypothetical protein, putative exported protein	31.30712284	35.04443647	81.90531832	34.76472833	34.54818898	0.6023533	5.442192397	1.248187333	0.26389897	0.814808994
MexAM1_META1p2203		hypothetical protein; putative exported protein	6.64833592	9.669864645	29.68327681	12.5078956	6.006092905	0.974292083	3.682256134	2.329849372	0.126914158	0.662970603
MexAM1_META1p2204		hypothetical protein; putative exported protein	14.9860031	31.69174617	105.7072012	20.04411101	21.97222724	1.076130261	5.276677156	2.251175493	0.133512948	0.676560613
MexAM1_META1p2205		hypothetical protein	1.226127526	2.329237469	1.776259915	4.95316369	3.578097901	0.962481261	1.530845398	2.079690903	0.149270401	0.693737824
MexAM1_META1p2206		hypothetical protein	2.833716949	2.929192575	2.092039456	3.740332954	3.79609126	0.163688752	1.656391716	0.077309544	0.780977095	0.969971306
MexAM1_META1p2207		Transglutaminase-like domain	77.35502327	80.0410694	78.31332605	59.60461277	58.23429504	-0.267727123	6.143746384	0.327739124	0.566993416	0.920633575
MexAM1_META1p2208		conserved hypothetical protein	152.6937479	132.5900784	131.9958479	188.6460997	166.757403	0.187864063	7.272401307	0.175933697	0.6748913	0.9462352
MexAM1_META1p2209	cobB	NAD-dependent protein deacetylase, regulatory protein SIR2 family	66.18363914	53.00779817	70.77408952	91.58260788	62.33858381	0.329702632	6.104961322	0.466442118	0.49462853	0.908762808
MexAM1_META1p2210		putative inner membrane protein (UPF0053 family) with 2 CBS domains	216.0709174	181.5746482	228.1112456	238.0018299	193.3450759	0.144784051	7.724199225	0.109794049	0.74037873	0.964664637
MexAM1_META1p2211		hypothetical protein	231.4928769	160.1880132	166.2184556	129.3655257	141.4175542	-0.427169663	7.372780183	0.934544496	0.333684818	0.855355857
MexAM1_META1p2212		hypothetical protein	1016.405225	1078.648697	1161.713457	556.3837852	628.7454679	-0.421284505	9.794964221	0.650709126	0.419859263	0.888870519
MexAM1_META1p2213		hypothetical protein; putative exported protein	16.59359252	19.30443781	14.92058329	8.637947145	10.49374931	-0.663792503	3.80312586	1.876790455	0.170699382	0.727696077
MexAM1_META1p2214		hypothetical protein; putative exported protein	23.45990667	35.92672339	32.28845802	28.7468659	47.79316482	0.289502799	5.074485305	0.327796996	0.566959185	0.920633575
MexAM1_META1p2215		serine protease precursor	214.5995644	159.3410178	270.1888694	174.1661969	171.1323042	0.133722305	7.628517963	0.086528375	0.768637892	0.968266875
MexAM1_META1p2216		hypothetical protein	730.1453182	457.3069565	946.5886452	412.8994285	351.2775063	-0.058304198	9.178908317	0.011458561	0.914753545	0.988970468
MexAM1_META1p2218	gap	Granule-associated 11 kDa protein	6925.631472	7224.024137	10328.63563	1783.694423	4026.668099	-0.395185379	12.56454076	0.258412041	0.611213209	0.935759473
MexAM1_META1p2219		putative glycosyl transferase	26.26637634	26.64506499	17.56523694	47.50408017	33.6536645	0.316139515	4.927405373	0.359310256	0.548889552	0.918423824
MexAM1_META1p2220		putative glycosyl transferase	53.70438565	33.6327774	21.5124812	70.40899039	39.44928106	0.004768581	5.45414926	7.27E-05	0.993197245	0.999554224
MexAM1_META1p2221		conserved hypothetical protein	21.08939345	28.16259849	94.81280704	29.57085014	33.11995662	1.091096125	5.367836273	3.31203177	0.068774412	0.573603046
MexAM1_META1p2222		putative diguanylate cyclase (GGDEF)/phosphodiesterase (EAL) with PAS sensor	72.58674955	60.63075716	60.90597888	95.99879308	67.47270327	0.167381049	6.161509727	0.120343434	0.728662306	0.961279269
MexAM1_META1p2223	ibd2	isobutyryl-CoA dehydrogenase	638.7306993	599.3904421	673.1630355	368.4783455	355.2013868	-0.411050374	9.041543115	0.72002948	0.39613424	0.878224501
MexAM1_META1p2224		conserved hypothetical protein, DUF6; putative membrane protein precursor	4.768273713	2.717443714	4.263023797	10.66550387	5.449833988	0.861349096	2.507639267	2.077243613	0.149509947	0.693737824
MexAM1_META1p2226		putative ribonuclease RNAse BN	43.15968892	38.25596086	30.90692253	54.17927834	48.49976398	0.130107092	5.428813133	0.071598247	0.789023792	0.970724291
MexAM1_META1p2227		conserved hypothetical protein	26.89306374	23.4335406	27.90701689	18.85905502	20.66426708	-0.164214863	4.557607604	0.120099982	0.728926076	0.961279269
MexAM1_META1p2228	cysN	ATP-sulfurylase, subunit 1 (ATP:sulfate adenylyltransferase)	203.1284602	148.6477003	277.7675783	113.3302369	110.936069	-0.072250791	7.415437824	0.019598682	0.888663708	0.984352476
MexAM1_META1p2229	cysD	Sulfate adenylyltransferase subunit 2 (Sulfate adenylate transferase) (SAT) (ATP-sulfurylase small subunit)	101.4416173	100.2983771	164.1264162	56.37348356	71.96035967	-0.049874726	6.626226343	0.00903054	0.92429167	0.990433749
MexAM1_META1p2230	cysH	Phosphoadenosine phosphosulfate reductase (PAPS reductase, thioredoxin dependent) (PAdoPS reductase) (3'- phosphoadenylyl-sulfate reductase) (PAPS sulfotransferase)	118.0624571	100.510126	181.770598	135.2537726	137.5387758	0.471196994	7.073075169	1.052646688	0.304898317	0.842661457
MexAM1_META1p2231		putative transcriptional regulator, AsnC/Lrp family	51.79707616	58.33681116	58.18238034	22.75677822	42.54629017	-0.420732245	5.545060831	0.648399071	0.420685636	0.889034656
MexAM1_META1p2232	cysJ	sulfite reductase, alpha subunit (flavoprotein)	305.1695176	209.8078296	341.8313526	236.0113061	247.0541294	0.094591865	8.066001895	0.044328061	0.833244439	0.979049984
MexAM1_META1p2233	cysI	sulfite reductase, beta subunit, NADPH-dependent hemoprotein	325.5232346	315.4705112	531.3385494	306.6887858	323.4344924	0.272475568	8.493788679	0.346563014	0.556065203	0.918423824
MexAM1_META1p2234		putative TonB-dependent receptor	17.0023017	17.53986397	11.4075359	20.70144675	25.79086953	0.162480476	4.215451391	0.10442886	0.746578203	0.964769475
MexAM1_META1p2235	panC	Pantoate--beta-alanine ligase (Pantothenate synthetase) (Pantoate-activating enzyme)	46.15688954	32.64461605	39.78822211	39.37533677	27.27172098	-0.151851657	5.211850684	0.096196661	0.75644243	0.96512089
MexAM1_META1p2236		hypothetical protein; putative exported protein	20.59894244	15.35179241	13.57852024	22.46977248	24.04692266	0.157640669	4.269839304	0.101662258	0.749843906	0.964769475
MexAM1_META1p2237		putative transcriptional regulator, XRE family	102.8857231	73.30039733	102.391516	36.95893355	45.50799305	-0.51662543	6.17301229	0.915678528	0.338612214	0.85858592
MexAM1_META1p2238	ssb	Single-stranded DNA-binding protein	272.2820527	366.1137804	392.8297484	247.9081572	316.7593854	-0.000211967	8.318209056	2.20E-07	0.999625977	0.999778575
MexAM1_META1p2239	yncB	putative conserved oxidoreductase, Zn-dependent and NAD(P)-binding	75.36597194	51.84317943	83.32632626	44.16185196	47.36469511	-0.126871688	5.916297983	0.062765071	0.802177831	0.971618241
MexAM1_META1p2241		conserved hypothetical protein	10.81716951	8.575828864	33.90682816	10.12852538	7.456876298	0.819629176	3.817370119	1.631413038	0.201507717	0.759347058
MexAM1_META1p2242		conserved hypothetical protein, putative exported protein	29.67228613	20.29259916	60.98492376	20.05336926	20.14559322	0.430914234	4.91511669	0.542577926	0.46136631	0.903680754
MexAM1_META1p2243		conserved hypothetical protein; putative exported protein	42.39676513	30.63300187	42.82760018	28.8394484	27.68515666	-0.142010619	5.107327473	0.082970114	0.773312038	0.968266875
MexAM1_META1p2244		putative NADH:flavin oxidoreductase/NADH oxidase	58.58164847	42.31448069	93.58916132	45.76352919	45.04193828	0.284020761	5.833773678	0.293194577	0.588180606	0.926716218
MexAM1_META1p2245		putative glutathione S-transferase	32.04279935	35.78555748	33.78841084	25.04356594	30.41383216	-0.18949657	4.973614589	0.163867264	0.685620694	0.947146317
MexAM1_META1p2246		hypothetical protein; putative exported protein	207.9239812	161.7055467	186.5467636	68.87212091	104.0429686	-0.625677466	7.187558646	1.534265776	0.215473355	0.774079324
MexAM1_META1p2247	trx	thioredoxin	303.9161428	286.4962087	315.819013	163.019264	253.2932497	-0.274729984	8.047101458	0.366005431	0.545189743	0.918423824
MexAM1_META1p2248		putative Lon family ATP-dependent protease	118.8253809	130.7196301	132.1932102	48.02254216	69.53236467	-0.584458974	6.640996914	1.341295781	0.246805584	0.796765416
MexAM1_META1p2249		conserved hypothetical protein	226.0706686	337.4571012	276.7412948	100.7853083	180.4609166	-0.599442423	7.808968319	1.429935967	0.231774889	0.78771608
MexAM1_META1p2250		conserved hypothetical protein	267.2413062	303.5772835	358.2518887	228.5306402	259.0362472	-0.017759563	8.146297691	0.001600878	0.968084379	0.998598784
MexAM1_META1p2252		hypothetical protein	65.63869357	46.02008576	78.39227094	24.80285145	24.3175351	-0.394965535	5.577783345	0.451994369	0.501389379	0.910731483
MexAM1_META1p2253		conserved hypothetical protein	88.19944005	101.6041617	69.74780601	48.39287216	51.36374571	-0.74857047	6.16659776	2.559252541	0.109650415	0.646910151
[truncated: 3,983 more rows]
